# Supplementary material for: Dung removal increases under higher dung beetle functional diversity regardless of grazing intensification
Source: Nat Commun. 2023 Dec 6;14:8070. doi: 10.1038/s41467-023-43760-8 (PMC10700315; doi:10.1038/s41467-023-43760-8)
Supplement: Supplementary file 4 — Supplementary Data S1-S7 [file 41467_2023_43760_MOESM4_ESM.xlsx]

## Sheet: Supplementary Data Captions 
Captions for Supplementary Data. Original data are included in spreadsheets S1 to S7 of this Excel file. In all cases, variable codes are as in 'KEY to variables'.
Data S1. Codes, location and altitude for all 76 study sites (38 landscapes x 2 sites) where the dung beetle surveys and field experiments on dung removal took place.
Data S2. Climatic variables used in the analyses, referred to all 76 study sites.
Data S3. Results of all replicates of the dung beetle removal experiments.
Data S4. Results of the dung beetle surveys. Numbers indicate the individuals of each species captured by each pitfall trap.
Data S5. Summary of trait values for all dung beetle species measured, based on the raw data from S6.
Data S6. Trait measurements for all dung beetle individuals measured in the study.
Data S7. Diversity metrics measured in all 76 study sites.

## Sheet: KEY to variables
Data #	Sheet	Variable	Long name
S1	SITES	Site Code	Code to identify each site. Composed by the first 3 letters of the country, a sequential number to differentiate between sites in the same country (if more than one in the same country) and 3 letters identifying the treatment (Intensive or Extensive)
S1	SITES	Site	Same as Site code but without the 3 letters identifying the treatment
S1	SITES	Treatment	The treatment of the site. There is no absolute threshold to define one or other treatment. It is a categorical variable describing the treatments within each site.
S1	SITES	Cattle Density	number of cows per hectare
S1	SITES	Land Use	Number of years the grassland was used for cattle grazing
S1	SITES	Antihelmintic	number of antihelmintic doses per year given to the cattle
S1	SITES	Date	Survey date
S1	SITES	Bioregion	Bioregion
S1	SITES	Continent	Continent
S1	SITES	Country	Country
S1	SITES	Locality	Locality
S1	SITES	Latitude	WGS84 coordinates
S1	SITES	Longitude	WGS84 coordinates
S1	SITES	Altitude	meters above sea level
S2	CLIMATE	Mean Temp Year	reported by fieldwork teams. Mean annual temperature ₍Cº)
S2	CLIMATE	Mean Temp Month	reported by fieldwork teams. Mean temperature of the month in which the survey was done (Cº)
S2	CLIMATE	Mean Prec Year	reported by fieldwork teams. Mean annual precipitation (mm)
S2	CLIMATE	Mean Prec Month	reported by fieldwork teams. Mean precipitation of the month in which the survey was done ₍mm)
S2	CLIMATE	Mean Humid Year	reported by fieldwork teams. Mean annual humidity (%)
S2	CLIMATE	Mean Humid Month	reported by fieldwork teams. Mean humidity of the month in which the survey was done (%)
S2	CLIMATE	BIO.1	Annual Mean Temperature
S2	CLIMATE	BIO.2	Mean Diurnal Range (Mean of monthly (max temp - min temp))
S2	CLIMATE	BIO.3	Isothermality (BIO2/BIO7) (×100)
S2	CLIMATE	BIO.4	Temperature Seasonality (standard deviation ×100)
S2	CLIMATE	BIO.5	Max Temperature of Warmest Month
S2	CLIMATE	BIO.6	Min Temperature of Coldest Month
S2	CLIMATE	BIO.7	Temperature Annual Range (BIO5-BIO6)
S2	CLIMATE	BIO.8	Mean Temperature of Wettest Quarter
S2	CLIMATE	BIO.9	Mean Temperature of Driest Quarter
S2	CLIMATE	BIO.10	Mean Temperature of Warmest Quarter
S2	CLIMATE	BIO.11	Mean Temperature of Coldest Quarter
S2	CLIMATE	BIO.12	Annual Precipitation
S2	CLIMATE	BIO.13	Precipitation of Wettest Month
S2	CLIMATE	BIO.14	Precipitation of Driest Month
S2	CLIMATE	BIO.15	Precipitation Seasonality (Coefficient of Variation)
S2	CLIMATE	BIO.16	Precipitation of Wettest Quarter
S2	CLIMATE	BIO.17	Precipitation of Driest Quarter
S2	CLIMATE	BIO.18	Precipitation of Warmest Quarter
S2	CLIMATE	BIO.19	Precipitation of Coldest Quarter
S3	REMOVAL	Unit type	Experimental unit (freely accessible to beetles) or Control (dung pad coverd by a net preventing beetle activity)
S3	REMOVAL	Sampling Unit	Sequential number to identify each sampling unit
S3	REMOVAL	Initial dung wet	grams
S3	REMOVAL	Final dung wet	grams
S3	REMOVAL	Final dung dry	grams. After 72h in a 60ºC oven
S3	REMOVAL	Control dung dry	grams. After 72h in a 60ºC oven
S3	REMOVAL	Paper bag	grams
S3	REMOVAL	Paper bag dry	grams. After 72h in a 60ºC oven
S4	TRAPS	Trap number	sequential number to identify each trap
S5, S6	TRAITS	Dung relocation strategy	The behaviour of the species when processing dung for feeding or reproducing
S5, S6	TRAITS	Subfamily	Subfamily
S5, S6	TRAITS	Species	Latin name of the species
S5, S6	TRAITS	Specimen number	Sequential number to identify each specimen within the same species
S5, S6	TRAITS	Trait	Trait name. See below full name and unit of each trait
S5, S6	TRAITS	Measurement	Value for the measured trait
S5, S6	TRAITS	HL	Head length (mm)
S5, S6	TRAITS	HW	Head width (mm)
S5, S6	TRAITS	PL	Pronotum length (mm)
S5, S6	TRAITS	PW	Pronotum width (mm)
S5, S6	TRAITS	PH	Pronotum height (mm)
S5, S6	TRAITS	EL	Elytra length (mm)
S5, S6	TRAITS	pTL	Protibia length (mm)
S5, S6	TRAITS	pTW	Protibia width (mm)
S5, S6	TRAITS	mTL	Metatiba length (mm)
S5, S6	TRAITS	Biomass	Dry weight (grams) of whole individual after 72h in a 60ºC oven
S5, S6	TRAITS	reloc.size	A behavioural trait resembling that of Doube 1990 which combines “Dung relocation strategy” and “body size”. Thus, 9 categories of coprophages + 1 kleptocoprid
S7	DIVERSITY	Abundance	Number of individuals
S7	DIVERSITY	Richness	Number of species
S7	DIVERSITY	Evenness	Pielou’s Evenness
S7	DIVERSITY	MPD morph	MPD for morphological traits
S7	DIVERSITY	MPD behav	MPD for behavioural traits
S7	DIVERSITY	Fric behav	Functional richness for behavioural traits
S7	DIVERSITY	Feve behav	Functional eveness for behavioural traits
S7	DIVERSITY	Fdis behav	Functional dispersion for behavioural traits
S7	DIVERSITY	RaoQ behav	RaoQ for behavioural traits
S7	DIVERSITY	Fric morph	Functional richness for morphological traits
S7	DIVERSITY	Feve morph	Functional eveness for morphological traits
S7	DIVERSITY	Fdiv morph	Functional divergence for morphological traits
S7	DIVERSITY	Fdis morph	Functional dispersion for morphological traits
S7	DIVERSITY	RaoQ morph	RaoQ for morphological traits

## Sheet: S1 - SITES
Site Code	Site	Treatment	Cattle Density	Land Use	Antihelmintic	Date	Bioregion	Continent	Country	Locality	Latitude	Longitude	Altitude
ARG01Ext	ARG01	Extensive	0.5	50	4	11/16/2016	Neotropical	SouthAmerica	Argentina	La_querencia_2	-27.73	-59.2398	54
ARG01Int	ARG01	Intensive	2.1	50	4	11/16/2016	Neotropical	SouthAmerica	Argentina	La_querencia_1	-27.7486	-59.1885	51
AUS01Ext	AUS01	Extensive	1	161	1	2/13/2017	Australian	Australia	Australia	Wombeyan_2	-34.3173	150.011	874
AUS01Int	AUS01	Intensive	5.6	161	1	2/13/2017	Australian	Australia	Australia	Wombeyan_1	-34.3146	150.019	849
AUS02Ext	AUS02	Extensive	2	50	0	12/06/2016	Australian	Australia	Australia	Kirby_1147km	-30.4378	151.626	1102
AUS02Int	AUS02	Intensive	26	50	0	12/06/2016	Australian	Australia	Australia	Kirby_1138km	-30.4345	151.615	1109
BEL01Ext	BEL01	Extensive	0.5	15	1	8/14/2016	Paleartic	Europe	Belgium	Zwin_(Kleyne_vlakte)	51.3558	3.34472	2
BEL01Int	BEL01	Intensive	8	100	1	8/14/2016	Paleartic	Europe	Belgium	Hazegrasstraat	51.3244	3.33506	0
BRA01Ext	BRA01	Extensive	2	12	4	1/27/2016	Neotropical	SouthAmerica	Brazil	Campus_Samambaia_2	-16.6029	-49.2712	756
BRA01Int	BRA01	Intensive	8.9	12	4	1/27/2016	Neotropical	SouthAmerica	Brazil	Campus_Samambaia_1	-16.5948	-49.2862	711
BRA02Ext	BRA02	Extensive	2.75	20	0	1/28/2016	Neotropical	SouthAmerica	Brazil	Nova_Veneza_2	-16.3292	-49.3612	852
BRA02Int	BRA02	Intensive	5.8	20	0	1/28/2016	Neotropical	SouthAmerica	Brazil	Nova_Veneza_1	-16.3265	-49.3529	857
BRA03Ext	BRA03	Extensive	13	32	2	02/01/2017	Neotropical	SouthAmerica	Brazil	Jaguaruna_2	-28.6	-48.9667	10
BRA03Int	BRA03	Intensive	10	20	2	02/01/2017	Neotropical	SouthAmerica	Brazil	Jaguaruna_1	-28.6267	-49.0393	18
CAN01Ext	CAN01	Extensive	2.14	60	1	6/14/2016	Neartic	NorthAmerica	Canada	Purple_springs_2	49.8416	-111.855	789
CAN01Int	CAN01	Intensive	25	60	2	6/14/2016	Neartic	NorthAmerica	Canada	Purple_springs_1	49.8183	-111.903	798
CHI01Ext	CHI01	Extensive	0.5	100	1	9/20/2016	Neotropical	SouthAmerica	Chile	Maquehue_2	-38.8588	-72.6993	81
CHI01Int	CHI01	Intensive	2	100	1	9/20/2016	Neotropical	SouthAmerica	Chile	Maquehue_1	-38.8365	-72.6962	77
COL01Ext	COL01	Extensive	3	31	4	9/22/2016	Neotropical	SouthAmerica	Colombia	El_cerindo_2	1.67106	-75.2394	292
COL01Int	COL01	Intensive	5.5	31	4	9/22/2016	Neotropical	SouthAmerica	Colombia	El_cerindo_1	1.66503	-75.2379	289
COL02Ext	COL02	Extensive	3	40	2	22/03/2017	Neotropical	SouthAmerica	Colombia	Subachoque_2	4.90444	-74.2006	2665
COL02Int	COL02	Intensive	5	25	2	22/03/2017	Neotropical	SouthAmerica	Colombia	Subachoque_1	4.90528	-74.225	2685
COL03Ext	COL03	Extensive	1.5	6	4	02/03/2017	Neotropical	SouthAmerica	Colombia	Lismar	10.3538	-74.9947	7
COL03Int	COL03	Intensive	4.2	19	4	02/03/2017	Neotropical	SouthAmerica	Colombia	Lucho	10.356	-74.9928	7
ECU01Ext	ECU01	Extensive	1	50	1	11/23/2016	Neotropical	SouthAmerica	Ecuador	Mashpi_2	0.192731	-78.9214	598
ECU01Int	ECU01	Intensive	4	40	1	11/23/2016	Neotropical	SouthAmerica	Ecuador	Mashpi_1	0.181653	-78.915	524
ECU02Ext	ECU02	Extensive	0.5	25	4	12/09/2016	Neotropical	SouthAmerica	Ecuador	Estacion_UPTL_2	-4.09339	-79.1996	2432
ECU02Int	ECU02	Intensive	2.78	25	4	12/09/2016	Neotropical	SouthAmerica	Ecuador	Estacion_UPTL_1	-4.08559	-79.2059	2416
ENG01Ext	ENG01	Extensive	0.56	60	0	08/12/2016	Paleartic	Europe	England	Heald_brow_silverdale	54.159	-2.81691	41
ENG01Int	ENG01	Intensive	2.11	100	0	08/12/2016	Paleartic	Europe	England	Arnisde_tower_farm	54.1848	-2.83445	99
FRA01Ext	FRA01	Extensive	1.4	33	0	26/09/2016	Paleartic	Europe	France	Mas-thibert_2	43.5116	4.81709	3
FRA01Int	FRA01	Intensive	6.29	33	1	26/09/2016	Paleartic	Europe	France	Mas-thibert_1	43.5136	4.8354	3
GER01Ext	GER01	Extensive	2	20	0	06/01/2016	Paleartic	Europe	Germany	LBV_lindenhof	49.9175	11.5978	364
GER01Int	GER01	Intensive	4	50	2	06/01/2016	Paleartic	Europe	Germany	Bezirkslehrgut	49.9278	11.5478	353
HUN01Ext	HUN01	Extensive	1.25	47	1	09/12/2016	Paleartic	Europe	Hungary	Csakvar	47.3555	18.4555	133
HUN01Int	HUN01	Intensive	3.2	35	1	09/12/2016	Paleartic	Europe	Hungary	Zamoly	47.3375	18.4315	137
IND01Ext	IND01	Extensive	3	30	1	08/01/2016	Oriental	Asia	India	Nrithyagrama	13.164	77.4626	890
IND01Int	IND01	Intensive	50	50	1	08/01/2016	Oriental	Asia	India	Hessaraghatta	13.1578	77.4846	858
IRA01Ext	IRA01	Extensive	2	37	0	01/06/2016	Oriental	Asia	Iran	Surshjan	32.3039	50.5865	2898
IRA01Int	IRA01	Intensive	5	37	0	01/06/2016	Oriental	Asia	Iran	Surshjan	32.304	50.6046	2898
ITA01Ext	ITA01	Extensive	25	25	0	6/13/2016	Paleartic	Europe	Italy	Venaria	45.1467	7.6266	257
ITA01Int	ITA01	Intensive	70	50	0	6/13/2016	Paleartic	Europe	Italy	Pianezza	45.1235	7.58965	277
MEX01Ext	MEX01	Extensive	30	50	2	8/25/2016	Neartic	NorthAmerica	Mexico	lagos_de_Moreno_2	21.2794	-102.137	1959
MEX01Int	MEX01	Intensive	100	40	2	8/25/2016	Neartic	NorthAmerica	Mexico	lagos_de_Moreno_1	21.2752	-102.119	1964
MEX02Ext	MEX02	Extensive	9	20	0	10/03/2016	Neartic	NorthAmerica	Mexico	Alto_lucero_2	19.777	-96.464	136
MEX02Int	MEX02	Intensive	60	40	2	10/03/2016	Neartic	NorthAmerica	Mexico	Alto_lucero_1	19.7802	-96.4884	221
MEX03Ext	MEX03	Extensive	1	10	0	8/26/2016	Neartic	NorthAmerica	Mexico	Rancho_molina_2	19.1782	-96.5424	274
MEX03Int	MEX03	Intensive	4	45	0	8/26/2016	Neartic	NorthAmerica	Mexico	Rancho_moreno_1	19.1999	-96.5558	281
MEX04Ext	MEX04	Extensive	1	9	0	8/26/2016	Neartic	NorthAmerica	Mexico	Rancho_leobardo	19.2475	-96.4887	167
MEX04Int	MEX04	Intensive	4	30	2	8/26/2016	Neartic	NorthAmerica	Mexico	Cueva_pinta	19.2202	-96.4967	179
MEX05Ext	MEX05	Extensive	1	10	2	8/31/2016	Neartic	NorthAmerica	Mexico	Coconal	19.4121	-97.0075	1270
MEX05Int	MEX05	Intensive	4	40	2	8/31/2016	Neartic	NorthAmerica	Mexico	Tlacuilolan	19.3955	-97.0458	1432
MEX06Ext	MEX06	Extensive	1	15	0	8/31/2016	Neartic	NorthAmerica	Mexico	Micoxtla	19.4447	-97.0165	1473
MEX06Int	MEX06	Intensive	7	50	2	8/31/2016	Neartic	NorthAmerica	Mexico	Cocoxatla	19.4012	-97.0259	1397
POR01Ext	POR01	Extensive	2.5	10	4	5/16/2016	Paleartic	Europe	Portugal	Lezeiras_2	38.8515	-8.84461	14
POR01Int	POR01	Intensive	8	10	4	5/16/2016	Paleartic	Europe	Portugal	Lezeiras_1	38.8248	-8.84914	23
SAL01Ext	SAL01	Extensive	2	16	2	7/28/2016	Neotropical	NorthAmerica	Salvador	Cara_sucia_2	13.7692	-90.0571	8
SAL01Int	SAL01	Intensive	9	16	2	7/28/2016	Neotropical	NorthAmerica	Salvador	Cara_sucia_1	13.785	-90.0418	14
SOU01Ext	SOU01	Extensive	2.5	20	4	11/02/2016	Afrotropical	Africa	SouthAfrica	Pretoria_2	-25.7851	28.5434	1507
SOU01Int	SOU01	Intensive	5.8	30	4	11/02/2016	Afrotropical	Africa	SouthAfrica	Pretoria_1	-25.744	28.5575	1475
SPA01Ext	SPA01	Extensive	2	15	2	6/13/2016	Paleartic	Europe	Spain	Los_molinos_privada	40.7198	-4.09414	1139
SPA01Int	SPA01	Intensive	5	10	4	6/13/2016	Paleartic	Europe	Spain	Los_molinos_convento	40.707	-4.08994	1025
SPA02Ext	SPA02	Extensive	2	8	2	5/16/2016	Paleartic	Europe	Spain	Tres_cantos_abierta	40.6538	-3.71592	736
SPA02Int	SPA02	Intensive	8	10	4	5/16/2016	Paleartic	Europe	Spain	Tres_cantos_privada	40.6434	-3.71579	739
TUR01Ext	TUR01	Extensive	0.6	100	0	05/12/2016	Paleartic	Asia	Turkey	Yenibosna	39.4629	30.0262	917
TUR01Int	TUR01	Intensive	4.1	100	0	05/12/2016	Paleartic	Asia	Turkey	Bolucek	39.4422	29.9569	932
USA01Ext	USA01	Extensive	2.4	25	1	06/05/2016	Neartic	NorthAmerica	USA	Carpenter	41.8743	-84.0102	235
USA01Int	USA01	Intensive	7.1	70	1	06/05/2016	Neartic	NorthAmerica	USA	Mac_pettit	41.8401	-84.0234	238
VEN01Ext	VEN01	Extensive	1.6	15	4	7/19/2016	Neotropical	SouthAmerica	Venezuela	Los_compadres	10.523	-71.8211	73
VEN01Int	VEN01	Intensive	4	30	4	7/18/2016	Neotropical	SouthAmerica	Venezuela	La_estrella	10.5295	-71.8939	89
WAL01Ext	WAL01	Extensive	1.2	10	1	9/14/2016	Paleartic	Europe	Wales	Southwood	51.8519	-5.1122	50
WAL01Int	WAL01	Intensive	28.1	7	4	9/14/2016	Paleartic	Europe	Wales	Pointz_castle	51.8675	-5.13529	100
WAL02Ext	WAL02	Extensive	2.9	12	1	09/05/2016	Paleartic	Europe	Wales	Penweathers	51.8859	-5.26427	54
WAL02Int	WAL02	Intensive	8.5	15	1	09/05/2016	Paleartic	Europe	Wales	Upper_harglodd	51.8923	-5.2334	51
WAL03Ext	WAL03	Extensive	3.4	10	2	09/07/2016	Paleartic	Europe	Wales	Lower_harglodd	51.8887	-5.23223	63
WAL03Int	WAL03	Intensive	5	12	4	09/07/2016	Paleartic	Europe	Wales	Penlan	51.8839	-5.27314	42

## Sheet: S2 - CLIMATE
Site Code	Mean Temp Year	Mean Temp Month	Mean Prec Year	Mean Prec Month	Mean Humid Year	Mean Humid Month	BIO.1	BIO.2	BIO.3	BIO.4	BIO.5	BIO.6	BIO.7	BIO.8	BIO.9	BIO.10	BIO.11	BIO.12	BIO.13	BIO.14	BIO.15	BIO.16	BIO.17	BIO.18	BIO.19
ARG01Ext	20.99	21.8	2211.9	238.9	76.31	73.2	209	116	49	4080	330	94	236	235	157	262	157	1196	147	39	41	420	129	396	129
ARG01Int	20.99	21.8	2211.9	238.9	76.31	73.2	209	115	48	4094	330	95	235	235	156	262	156	1192	146	40	40	418	130	393	130
AUS01Ext	11	18	810	60	55-74	52-75	117	119	47	4635	250	1	249	173	65	176	57	931	102	58	17	283	188	271	205
AUS01Int	11	18	810	60	55-74	52-75	118	119	47	4616	250	0	250	173	66	175	57	928	102	57	17	283	185	271	203
AUS02Ext	13.1	18.3	755.4	87.6	49	58.5	127	128	50	4722	253	-3	256	185	97	185	64	801	115	41	34	298	139	298	142
AUS02Int	13.1	18.3	755.4	87.6	49	58.5	127	128	49	4711	253	-4	257	184	97	184	64	804	115	41	33	298	140	298	145
BEL01Ext	10.1	18	722	79.3	NA	NA	101	57	29	5104	205	10	195	77	59	164	36	725	77	44	18	221	139	201	173
BEL01Int	10.1	18	722	79.3	NA	NA	101	58	29	5090	205	10	195	77	60	164	36	727	77	44	18	221	139	201	173
BRA01Ext	NA	NA	NA	NA	NA	NA	232	111	66	1455	304	136	168	239	222	244	210	1397	245	5	77	676	26	202	140
BRA01Int	NA	NA	NA	NA	NA	NA	234	111	66	1449	307	139	168	241	224	246	212	1409	247	5	77	685	25	201	141
BRA02Ext	NA	NA	NA	NA	NA	NA	229	104	67	1203	298	144	154	234	222	240	211	1503	259	5	77	727	25	215	149
BRA02Int	NA	NA	NA	NA	NA	NA	229	105	68	1178	297	143	154	234	222	239	211	1502	259	5	77	726	25	215	149
BRA03Ext	19.8	24.1	1398	163	74	81	198	82	47	2964	284	113	171	238	167	238	161	1405	161	85	20	443	270	443	285
BRA03Int	19.8	24.1	1398	163	74	81	198	88	49	2998	285	108	177	237	166	237	160	1397	162	83	21	448	265	448	280
CAN01Ext	6.4	15.7	381	91	61	66	52	137	31	9900	267	-163	430	154	-5	175	-79	347	60	15	47	138	49	135	54
CAN01Int	6.4	15.7	381	91	61	66	51	137	31	9837	267	-163	430	153	-5	174	-79	350	61	15	46	139	50	137	54
CHI01Ext	12	9	1350	112.5	50	80	126	113	54	3376	251	42	209	89	169	170	84	1307	205	36	55	591	136	136	557
CHI01Int	12	9	1350	112.5	50	80	126	113	53	3370	252	42	210	90	171	171	85	1268	199	35	55	575	132	132	539
COL01Ext	26	29	3540	3330	82	87	256	95	81	584	320	204	116	253	263	263	247	3262	419	116	37	1196	403	403	1032
COL01Int	26	29	3540	3330	82	87	257	94	81	547	320	205	115	253	263	263	248	3256	416	114	37	1192	400	400	1034
COL02Ext	13.1	13	865	40	82	80	131	102	80	259	192	65	127	130	129	135	128	870	127	30	41	307	121	275	189
COL02Int	13.3	13.3	865	44	82	80	130	102	80	255	191	64	127	129	128	134	127	881	129	32	41	311	124	278	194
COL03Ext	28.4	28.5	1035	79	88	88.8	285	113	80	486	357	216	141	282	286	291	278	1044	166	9	62	440	33	232	289
COL03Int	28.4	28.5	1035	79	88	88.8	285	113	80	486	357	216	141	282	286	291	278	1044	166	9	62	440	33	232	289
ECU01Ext	25	21	2200	1600	80	71	228	86	81	536	282	177	105	234	223	235	222	2258	391	53	62	1047	200	944	277
ECU01Int	25	21	2200	1600	80	71	231	87	83	506	285	181	104	237	226	237	226	2513	433	64	61	1164	235	1164	305
ECU02Ext	16.8	17.2	911	76	77	76	150	102	87	312	211	94	117	151	145	152	145	1120	166	47	41	451	154	263	163
ECU02Int	16.8	17.2	911	76	77	76	150	102	87	301	211	94	117	151	146	153	145	1116	166	46	42	451	151	264	160
ENG01Ext	10.8	17	109.8	124.7	83.5	85	87	70	35	4619	194	-1	195	62	108	147	28	1117	124	65	22	359	207	254	302
ENG01Int	10.8	17	109.8	124.7	83.5	85	84	69	35	4616	191	-4	195	58	105	144	26	1161	130	68	23	374	214	260	318
FRA01Ext	15.7	NA	604.4	NA	NA	NA	141	98	36	5923	288	18	270	148	218	218	65	625	91	18	34	227	90	90	165
FRA01Int	15.7	NA	604.4	NA	NA	NA	141	98	36	5923	288	18	270	148	218	218	65	625	91	18	34	227	90	90	165
GER01Ext	7.9	16.1	720	75	78	85	83	85	32	6544	229	-35	264	166	39	166	-1	644	74	38	21	214	127	214	141
GER01Int	7.9	16.1	720	75	78	85	83	86	32	6523	229	-34	263	166	39	166	0	643	74	38	21	214	127	214	140
HUN01Ext	11.4	17	539.2	64.6	72.7	70.5	108	92	29	7708	270	-38	308	188	21	202	4	544	64	32	22	169	103	168	116
HUN01Int	11.4	17	539.2	64.6	72.7	70.5	108	92	29	7710	270	-39	309	187	21	202	4	545	64	32	22	170	103	168	116
IND01Ext	23.5	24	900	120	65	71	240	112	56	2111	343	146	197	236	234	270	213	748	156	1	86	428	7	125	53
IND01Int	23.5	24	900	120	65	71	242	112	57	2110	345	149	196	238	237	272	215	754	155	1	86	428	9	130	54
IRA01Ext	11.4	18	205	0	19	27	95	164	39	8477	315	-103	418	-3	198	202	-17	277	56	0	86	143	4	5	138
IRA01Int	11.4	17	205	0	19	27	114	162	38	8469	331	-86	417	15	220	220	1	278	59	0	90	146	2	2	145
ITA01Ext	12.68	20.25	111.45	3.33	79	78	123	92	29	7415	285	-22	307	163	25	217	25	862	109	38	29	300	134	225	134
ITA01Int	13.88	21.16	78.57	3.51	79	78	122	92	30	7355	284	-22	306	163	26	215	26	855	108	38	29	297	133	223	133
MEX01Ext	17.6	18.5	606.2	127.5	60	70	179	170	63	2783	307	40	267	198	170	211	140	686	173	6	105	445	21	311	31
MEX01Int	17.6	18.5	606.2	127.5	60	70	179	169	63	2792	307	40	267	198	171	211	140	683	171	6	106	441	21	309	32
MEX02Ext	26	31.7	858.5	67.9	93	NA	249	93	58	2311	323	164	159	269	236	272	217	1234	221	32	73	613	98	476	114
MEX02Int	26	31.7	858.5	67.9	93	NA	244	94	59	2308	317	159	158	264	231	266	211	1217	217	35	69	588	109	463	121
MEX03Ext	29	21.8	11.1	109.9	54	78	248	117	61	2197	341	152	189	266	224	272	216	998	207	16	91	569	57	270	58
MEX03Int	29	21.8	11.1	109.9	54	78	248	117	62	2204	340	152	188	266	223	271	216	991	206	16	92	566	57	268	58
MEX04Ext	29	21.8	11.1	109.9	54	78	253	113	61	2262	341	157	184	268	226	276	219	1027	229	14	97	613	51	261	52
MEX04Int	29	21.8	11.1	109.9	54	78	253	114	61	2238	342	157	185	267	227	276	219	1014	223	14	96	598	52	261	53
MEX05Ext	18	20.6	1500	199	85	79	189	104	60	2074	274	103	171	206	167	211	159	1906	350	53	70	875	162	551	171
MEX05Int	18	20.6	1500	199	85	79	182	105	61	2000	266	95	171	195	161	204	153	1863	338	47	71	873	148	532	157
MEX06Ext	18	17.5	1500	241	85	91	179	103	61	1994	262	94	168	192	159	201	151	1824	335	50	70	857	154	512	161
MEX06Int	18	17.5	1500	241	85	91	183	104	61	2014	267	97	170	199	163	205	155	1840	334	48	70	852	150	530	160
POR01Ext	NA	NA	NA	NA	NA	NA	170	83	41	4128	285	83	202	126	220	224	119	662	99	3	62	292	27	31	283
POR01Int	NA	NA	NA	NA	NA	NA	170	84	41	4163	286	82	204	125	221	225	118	664	99	3	63	293	27	31	284
SAL01Ext	26.8	26.7	1580	228	77	74	270	94	77	630	331	210	121	267	263	279	263	1537	322	0	96	798	7	491	7
SAL01Int	26.8	26.7	1580	228	77	74	270	94	77	651	331	210	121	267	263	279	263	1538	318	0	95	800	7	489	239
SOU01Ext	NA	NA	NA	NA	NA	NA	161	148	57	3936	268	10	258	199	104	202	104	707	141	7	78	362	23	340	23
SOU01Int	NA	NA	NA	NA	NA	NA	164	149	57	3943	271	12	259	202	107	205	107	704	139	7	77	361	22	338	22
SPA01Ext	NA	NA	NA	NA	NA	NA	106	103	36	6355	274	-12	286	125	191	193	31	483	59	16	30	151	71	77	119
SPA01Int	NA	NA	NA	NA	NA	NA	113	103	35	6420	280	-7	287	73	198	200	36	465	56	15	31	146	66	71	118
SPA02Ext	NA	NA	NA	NA	NA	NA	131	102	35	6550	299	8	291	89	218	218	50	451	57	12	35	154	57	57	130
SPA02Int	NA	NA	NA	NA	NA	NA	131	102	35	6548	299	8	291	89	218	218	50	451	57	12	35	154	57	57	130
TUR01Ext	10.8	14.6	46.4	55.2	65.8	62.6	105	113	36	6881	272	-34	306	15	187	192	15	536	80	12	43	202	50	67	202
TUR01Int	10.8	14.6	46.4	55.2	65.8	62.6	105	113	36	6910	272	-34	306	14	187	192	14	560	85	12	44	214	52	68	214
USA01Ext	8.8	19.5	926	99.1	73	68.5	90	114	30	9424	284	-93	377	207	-22	207	-36	852	91	45	20	259	157	259	157
USA01Int	8.8	19.5	926	99.1	73	68.5	90	114	30	9462	285	-93	378	208	-36	208	-36	856	91	45	20	260	157	260	157
VEN01Ext	29.1	30	560	40	70	67	279	88	77	664	334	220	114	284	269	286	269	656	123	5	69	295	18	216	18
VEN01Int	29.1	30	560	40	70	67	276	91	77	658	333	216	117	282	267	283	267	838	137	8	65	356	28	292	28
WAL01Ext	11.4	15.6	48.4	0.9	85	87	96	53	30	4383	193	19	174	75	111	156	45	871	101	50	25	294	153	177	250
WAL01Int	11.4	15.6	48.4	0.9	85	87	93	53	30	4453	191	15	176	72	108	154	41	902	104	53	25	304	159	182	260
WAL02Ext	11.4	15.6	48.4	0.9	85	87	96	53	30	4309	191	20	171	75	111	155	46	878	101	51	25	295	154	177	254
WAL02Int	11.4	15.6	48.4	0.9	85	87	96	53	30	4315	191	19	172	75	110	155	45	874	101	51	25	294	154	177	251
WAL03Ext	11.4	15.6	48.4	0.9	85	87	96	53	30	4351	191	18	173	75	110	155	45	881	102	51	25	297	154	177	254
WAL03Int	11.4	15.6	48.4	0.9	85	87	97	53	30	4294	192	21	171	76	110	155	47	870	100	50	25	293	153	174	251

## Sheet: S3 - REMOVAL
Site code	Unit type	Sampling Unit	Initial dung wet	Final dung wet	Final dung dry	Control dung dry	Paper bag	Paper bag dry
ARG01Int	Experimental	1	308.3	227.567	61.1533	53.3083	6.66	6.37
ARG01Int	Experimental	2	312.6	223.133	59.995	53.3083	6.66	6.37
ARG01Int	Experimental	3	311.3	252.333	61.565	53.3083	6.66	6.37
ARG01Int	Experimental	4	295.6	240.433	57.6967	53.3083	6.66	6.37
ARG01Int	Experimental	5	304.1	250.533	60.44	53.3083	6.66	6.37
ARG01Int	Experimental	6	294.1	252.267	60.7483	53.3083	6.66	6.37
ARG01Int	Experimental	7	310.3	249.333	78.7667	53.3083	6.66	6.37
ARG01Int	Experimental	8	309.1	240.967	63.565	53.3083	6.66	6.37
ARG01Int	Experimental	9	304.1	249.433	63.4017	53.3083	6.66	6.37
ARG01Int	Experimental	10	302.6	233.533	64.3183	53.3083	6.66	6.37
ARG01Int	Control	1	291.3	252.9	62.155	53.3083	6.66	6.37
ARG01Int	Control	2	301.6	237.167	63.6067	53.3083	6.66	6.37
ARG01Int	Control	3	304.2	246.433	63.965	53.3083	6.66	6.37
ARG01Int	Control	4	295.8	245.033	62.345	53.3083	6.66	6.37
ARG01Int	Control	5	301.1	230.733	60.4467	53.3083	6.66	6.37
ARG01Ext	Experimental	1	302.4	57.9	37.9217	53.3083	6.66	6.37
ARG01Ext	Experimental	2	301.5	108.167	42.9333	53.3083	6.66	6.37
ARG01Ext	Experimental	3	307.6	156.667	72.5567	53.3083	6.66	6.37
ARG01Ext	Experimental	4	302.8	103.1	51.0667	53.3083	6.66	6.37
ARG01Ext	Experimental	5	298.3	260.167	77.5733	53.3083	6.66	6.37
ARG01Ext	Experimental	6	297.5	305.133	84.4517	53.3083	6.66	6.37
ARG01Ext	Experimental	7	299.7	127.067	55.6183	53.3083	6.66	6.37
ARG01Ext	Experimental	8	301.9	191.5	55.6283	53.3083	6.66	6.37
ARG01Ext	Experimental	9	304.3	85.0667	35.8183	53.3083	6.66	6.37
ARG01Ext	Experimental	10	309.2	189.433	64.0617	53.3083	6.66	6.37
ARG01Ext	Control	1	308.7	174.633	55.0183	53.3083	6.66	6.37
ARG01Ext	Control	2	299.6	197.133	60.7967	53.3083	6.66	6.37
ARG01Ext	Control	3	298.3	167.233	47.9117	53.3083	6.66	6.37
ARG01Ext	Control	4	301.8	199.8	55.29	53.3083	6.66	6.37
ARG01Ext	Control	5	308.7	208.433	52.735	53.3083	6.66	6.37
AUS01Int	Experimental	1	300	35	27	NA	NA	NA
AUS01Int	Experimental	2	300	58	51	NA	NA	NA
AUS01Int	Experimental	3	300	50	33	NA	NA	NA
AUS01Int	Experimental	4	300	43	29	NA	NA	NA
AUS01Int	Experimental	5	300	77	32	NA	NA	NA
AUS01Int	Experimental	6	300	54	41	NA	NA	NA
AUS01Int	Experimental	7	300	60	39	NA	NA	NA
AUS01Int	Experimental	8	300	66	48	NA	NA	NA
AUS01Int	Experimental	9	300	84	38	NA	NA	NA
AUS01Int	Experimental	10	300	26	21	NA	NA	NA
AUS01Int	Control	1	300	180	47	NA	NA	NA
AUS01Int	Control	2	300	147	43	NA	NA	NA
AUS01Int	Control	3	300	142	33	NA	NA	NA
AUS01Int	Control	4	300	160	36	NA	NA	NA
AUS01Int	Control	5	300	148	33	NA	NA	NA
AUS01Ext	Experimental	1	300	60	28	NA	NA	NA
AUS01Ext	Experimental	2	300	88	34	NA	NA	NA
AUS01Ext	Experimental	3	300	113	41	NA	NA	NA
AUS01Ext	Experimental	4	300	110	38	NA	NA	NA
AUS01Ext	Experimental	5	300	92	34	NA	NA	NA
AUS01Ext	Experimental	6	300	26	16	NA	NA	NA
AUS01Ext	Experimental	7	300	49	21	NA	NA	NA
AUS01Ext	Experimental	8	300	93	35	NA	NA	NA
AUS01Ext	Experimental	9	300	52	37	NA	NA	NA
AUS01Ext	Experimental	10	300	187	50	NA	NA	NA
AUS01Ext	Control	1	300	160	35	NA	NA	NA
AUS01Ext	Control	2	300	188	51	NA	NA	NA
AUS01Ext	Control	3	300	130	32	NA	NA	NA
AUS01Ext	Control	4	300	165	46	NA	NA	NA
AUS01Ext	Control	5	300	164	37	NA	NA	NA
AUS02Int	Experimental	1	308	220.867	120.3	34.8559	3.44	3.3
AUS02Int	Experimental	2	304.3	211.3	100.8	34.8559	3.44	3.3
AUS02Int	Experimental	3	308.3	184.767	87.1	34.8559	3.44	3.3
AUS02Int	Experimental	4	306.3	172.2	63.5	34.8559	3.44	3.3
AUS02Int	Experimental	5	303.8	197.4	64.5	34.8559	3.44	3.3
AUS02Int	Experimental	6	306.9	187.1	66.1	34.8559	3.44	3.3
AUS02Int	Experimental	7	305.9	251.733	91.6	34.8559	3.44	3.3
AUS02Int	Experimental	8	303.9	230.7	83.7	34.8559	3.44	3.3
AUS02Int	Experimental	9	308.1	257.3	130.6	34.8559	3.44	3.3
AUS02Int	Experimental	10	306.5	176.133	90.5	34.8559	3.44	3.3
AUS02Int	Control	1	308.5	259.6	69.3	34.8559	3.44	3.3
AUS02Int	Control	2	301.2	305.4	116.1	34.8559	3.44	3.3
AUS02Int	Control	3	302.3	222.4	56.9	34.8559	3.44	3.3
AUS02Int	Control	4	306.4	258.4	62	34.8559	3.44	3.3
AUS02Int	Control	5	302.5	305.933	102.2	34.8559	3.44	3.3
AUS02Ext	Experimental	1	306.7	249.8	78.2	34.8559	3.44	3.3
AUS02Ext	Experimental	2	303.2	253.833	77.4	34.8559	3.44	3.3
AUS02Ext	Experimental	3	306.2	259.033	75.5	34.8559	3.44	3.3
AUS02Ext	Experimental	4	305.1	293.4	80	34.8559	3.44	3.3
AUS02Ext	Experimental	5	308	249.967	74.4	34.8559	3.44	3.3
AUS02Ext	Experimental	6	302.7	262.8	80.1	34.8559	3.44	3.3
AUS02Ext	Experimental	7	308.8	240.9	51.2	34.8559	3.44	3.3
AUS02Ext	Experimental	8	299.4	291.633	110.6	34.8559	3.44	3.3
AUS02Ext	Experimental	9	300.8	250.8	76.6	34.8559	3.44	3.3
AUS02Ext	Experimental	10	304.5	281.867	114.2	34.8559	3.44	3.3
AUS02Ext	Control	1	306.2	289.3	64.4	34.8559	3.44	3.3
AUS02Ext	Control	2	307.9	305.6	60	34.8559	3.44	3.3
AUS02Ext	Control	3	301.6	268.167	48.8	34.8559	3.44	3.3
AUS02Ext	Control	4	300.8	288.9	61.3	34.8559	3.44	3.3
AUS02Ext	Control	5	303.6	306.5	103.3	34.8559	3.44	3.3
BEL01Int	Experimental	1	300	238.023	55.0767	57.43	6.77	5.93
BEL01Int	Experimental	2	300	184.92	54.1333	57.43	6.77	5.93
BEL01Int	Experimental	3	300	179.467	54.53	57.43	6.77	5.93
BEL01Int	Experimental	4	300	181.643	51.46	57.43	6.77	5.93
BEL01Int	Experimental	5	300	167.903	51.9267	57.43	6.77	5.93
BEL01Int	Experimental	6	300	167.3	56.7733	57.43	6.77	5.93
BEL01Int	Experimental	7	300	157.69	53.39	57.43	6.77	5.93
BEL01Int	Experimental	8	300	150.97	55.75	57.43	6.77	5.93
BEL01Int	Experimental	9	300	164.937	38.98	57.43	6.77	5.93
BEL01Int	Experimental	10	300	130.567	48.5033	57.43	6.77	5.93
BEL01Int	Control	1	300	213.37	51.3533	57.43	6.77	5.93
BEL01Int	Control	2	300	170.203	55.15	57.43	6.77	5.93
BEL01Int	Control	3	300	198.34	63.71	57.43	6.77	5.93
BEL01Int	Control	4	300	189.267	54.9533	57.43	6.77	5.93
BEL01Int	Control	5	300	211.203	56.5167	57.43	6.77	5.93
BEL01Ext	Experimental	1	300	143.163	56.5867	57.43	6.77	5.93
BEL01Ext	Experimental	2	300	155.033	55.77	57.43	6.77	5.93
BEL01Ext	Experimental	3	300	196.017	52.73	57.43	6.77	5.93
BEL01Ext	Experimental	4	300	207.283	52.4033	57.43	6.77	5.93
BEL01Ext	Experimental	5	300	216.073	57.2833	57.43	6.77	5.93
BEL01Ext	Experimental	6	300	166.97	54.3667	57.43	6.77	5.93
BEL01Ext	Experimental	7	300	160.647	56.51	57.43	6.77	5.93
BEL01Ext	Experimental	8	300	213.203	55.8533	57.43	6.77	5.93
BEL01Ext	Experimental	9	300	243.337	63.12	57.43	6.77	5.93
BEL01Ext	Experimental	10	300	144.43	57.21	57.43	6.77	5.93
BEL01Ext	Control	1	300	215.163	57.38	57.43	6.77	5.93
BEL01Ext	Control	2	300	206.883	56.18	57.43	6.77	5.93
BEL01Ext	Control	3	300	200.037	56.6433	57.43	6.77	5.93
BEL01Ext	Control	4	300	242.43	55.9133	57.43	6.77	5.93
BEL01Ext	Control	5	300	223.97	54.98	57.43	6.77	5.93
BRA01Int	Experimental	1	303	230.9	46.5667	32.5	5	4.9
BRA01Int	Experimental	2	306	249.133	48.2	32.5	5	4.9
BRA01Int	Experimental	3	303	251.633	43.7667	32.5	5	4.9
BRA01Int	Experimental	4	306.4	N/A	N/A	32.5	5	4.9
BRA01Int	Experimental	5	306.2	N/A	N/A	32.5	5	4.9
BRA01Int	Experimental	6	306	202.633	N/A	32.5	5	4.9
BRA01Int	Experimental	7	304.5	151.267	N/A	32.5	5	4.9
BRA01Int	Experimental	8	306.8	100.167	N/A	32.5	5	4.9
BRA01Int	Experimental	9	306.4	208.5	N/A	32.5	5	4.9
BRA01Int	Experimental	10	308	233.067	N/A	32.5	5	4.9
BRA01Int	Control	1	304	263.233	N/A	32.5	5	4.9
BRA01Int	Control	2	306	259.633	N/A	32.5	5	4.9
BRA01Int	Control	3	302.4	224.833	N/A	32.5	5	4.9
BRA01Int	Control	4	NA	N/A	N/A	32.5	5	4.9
BRA01Int	Control	5	NA	N/A	N/A	32.5	5	4.9
BRA01Ext	Experimental	1	304.5	86.6	N/A	32.5	5	4.9
BRA01Ext	Experimental	2	308	231.1	N/A	32.5	5	4.9
BRA01Ext	Experimental	3	306	N/A	N/A	32.5	5	4.9
BRA01Ext	Experimental	4	300	24.8333	N/A	32.5	5	4.9
BRA01Ext	Experimental	5	306	68.9333	25.0667	32.5	5	4.9
BRA01Ext	Experimental	6	307	63.9	23.2333	32.5	5	4.9
BRA01Ext	Experimental	7	305.7	56.3333	21.3	32.5	5	4.9
BRA01Ext	Experimental	8	303	38.4	10.4333	32.5	5	4.9
BRA01Ext	Experimental	9	303	45.4	17.3	32.5	5	4.9
BRA01Ext	Experimental	10	302.5	168.9	47.5333	32.5	5	4.9
BRA01Ext	Control	1	302	41.4	9.06667	32.5	5	4.9
BRA01Ext	Control	2	307	248.2	50	32.5	5	4.9
BRA01Ext	Control	3	305	260.2	48.6333	32.5	5	4.9
BRA01Ext	Control	4	NA	N/A	N/A	32.5	5	4.9
BRA01Ext	Control	5	NA	N/A	N/A	32.5	5	4.9
BRA02Int	Experimental	1	304	140.933	35.3	32.5	4.7	4.6
BRA02Int	Experimental	2	306	153.4	52	32.5	4.7	4.6
BRA02Int	Experimental	3	301	165.3	35.2	32.5	4.7	4.6
BRA02Int	Experimental	4	305.7	153.6	44.6	32.5	4.7	4.6
BRA02Int	Experimental	5	305	164.433	42.0333	32.5	4.7	4.6
BRA02Int	Experimental	6	303	142.233	36.8	32.5	4.7	4.6
BRA02Int	Experimental	7	301.1	126.467	37.4667	32.5	4.7	4.6
BRA02Int	Experimental	8	303.4	106.933	28.6333	32.5	4.7	4.6
BRA02Int	Experimental	9	305	58.2	18	32.5	4.7	4.6
BRA02Int	Experimental	10	306.7	80.6	24.4667	32.5	4.7	4.6
BRA02Int	Control	1	303.5	221.1	36.8333	32.5	4.7	4.6
BRA02Int	Control	2	309	232.5	38.8333	32.5	4.7	4.6
BRA02Int	Control	3	307	217.933	31.9667	32.5	4.7	4.6
BRA02Int	Control	4	NA	N/A	N/A	32.5	4.7	4.6
BRA02Int	Control	5	NA	N/A	N/A	32.5	4.7	4.6
BRA02Ext	Experimental	1	309	149.167	35.2	32.5	4.7	4.6
BRA02Ext	Experimental	2	308	186.8	41.4333	32.5	4.7	4.6
BRA02Ext	Experimental	3	307.9	144.067	36.3	32.5	4.7	4.6
BRA02Ext	Experimental	4	303	N/A	N/A	32.5	4.7	4.6
BRA02Ext	Experimental	5	303.1	80.4333	25.8667	32.5	4.7	4.6
BRA02Ext	Experimental	6	302.8	N/A	N/A	32.5	4.7	4.6
BRA02Ext	Experimental	7	304	N/A	N/A	32.5	4.7	4.6
BRA02Ext	Experimental	8	305.5	148.533	41.4667	32.5	4.7	4.6
BRA02Ext	Experimental	9	302.2	163.533	43.4667	32.5	4.7	4.6
BRA02Ext	Experimental	10	304.4	135.333	34.3333	32.5	4.7	4.6
BRA02Ext	Control	1	303.6	243.8	34.4333	32.5	4.7	4.6
BRA02Ext	Control	2	302.6	233.833	41.0667	32.5	4.7	4.6
BRA02Ext	Control	3	301	245.6	39.3	32.5	4.7	4.6
BRA02Ext	Control	4	NA	N/A	N/A	32.5	4.7	4.6
BRA02Ext	Control	5	NA	N/A	N/A	32.5	4.7	4.6
BRA03Int	Experimental	1	300	179.8	73.3333	NA	NA	NA
BRA03Int	Experimental	2	300	183.6	106	NA	NA	NA
BRA03Int	Experimental	3	300	200.067	77.7	NA	NA	NA
BRA03Int	Experimental	4	300	289.667	105.733	NA	NA	NA
BRA03Int	Experimental	5	300	130.333	48.0667	NA	NA	NA
BRA03Int	Experimental	6	300	110.833	94.3667	NA	NA	NA
BRA03Int	Experimental	7	300	180	55.0333	NA	NA	NA
BRA03Int	Experimental	8	300	167.333	78.6	NA	NA	NA
BRA03Int	Experimental	9	300	197.333	95.1	NA	NA	NA
BRA03Int	Experimental	10	300	187.667	62.4333	NA	NA	NA
BRA03Int	Control	1	300	291.333	104.367	NA	NA	NA
BRA03Int	Control	2	300	289	91.9333	NA	NA	NA
BRA03Int	Control	3	300	199.333	57.7	NA	NA	NA
BRA03Int	Control	4	300	199.333	90.1333	NA	NA	NA
BRA03Int	Control	5	300	199.567	160.167	NA	NA	NA
BRA03Ext	Experimental	1	300	212.9	59.2667	NA	NA	NA
BRA03Ext	Experimental	2	300	194.85	62.8667	NA	NA	NA
BRA03Ext	Experimental	3	300	137.867	56.8333	NA	NA	NA
BRA03Ext	Experimental	4	300	218.333	66.1	NA	NA	NA
BRA03Ext	Experimental	5	300	148.967	65.7	NA	NA	NA
BRA03Ext	Experimental	6	300	170.067	70.2667	NA	NA	NA
BRA03Ext	Experimental	7	300	141.367	67.6333	NA	NA	NA
BRA03Ext	Experimental	8	300	68.6	32.3333	NA	NA	NA
BRA03Ext	Experimental	9	300	98.6667	78.1333	NA	NA	NA
BRA03Ext	Experimental	10	300	181.333	87.9	NA	NA	NA
BRA03Ext	Control	1	300	149.667	102.633	NA	NA	NA
BRA03Ext	Control	2	300	248.667	108.967	NA	NA	NA
BRA03Ext	Control	3	300	200.333	99.7	NA	NA	NA
BRA03Ext	Control	4	300	115.667	69.4333	NA	NA	NA
BRA03Ext	Control	5	300	90.6667	70.1	NA	NA	NA
CAN01Int	Experimental	1	300	298.87	51.87	52.3	7.12	7.06
CAN01Int	Experimental	2	300	301.31	54.31	52.4	7.12	7.06
CAN01Int	Experimental	3	300	298.86	51.86	52.5	7.12	7.06
CAN01Int	Experimental	4	300	299.83	52.83	52.6	7.12	7.06
CAN01Int	Experimental	5	300	299.87	52.87	52.7	7.12	7.06
CAN01Int	Experimental	6	300	298.1	51.1	52.8	7.12	7.06
CAN01Int	Experimental	7	300	296.94	49.94	52.9	7.12	7.06
CAN01Int	Experimental	8	300	296.4	49.4	52.1	7.12	7.06
CAN01Int	Experimental	9	300	299.28	52.28	52.11	7.12	7.06
CAN01Int	Experimental	10	300	297.95	50.95	52.12	7.12	7.06
CAN01Int	Control	1	300	297.96	50.96	52.13	7.12	7.06
CAN01Int	Control	2	300	299.43	52.43	52.14	7.12	7.06
CAN01Int	Control	3	300	300.54	53.54	52.15	7.12	7.06
CAN01Int	Control	4	300	301.9	54.9	52.16	7.12	7.06
CAN01Int	Control	5	300	299.66	52.66	52.17	7.12	7.06
CAN01Ext	Experimental	1	300	298.4	51.4	52.18	7.12	7.06
CAN01Ext	Experimental	2	300	299.53	52.53	52.19	7.12	7.06
CAN01Ext	Experimental	3	300	298.9	51.9	52.2	7.12	7.06
CAN01Ext	Experimental	4	300	300.48	53.48	52.21	7.12	7.06
CAN01Ext	Experimental	5	300	299.2	52.2	52.22	7.12	7.06
CAN01Ext	Experimental	6	300	300.97	53.97	52.23	7.12	7.06
CAN01Ext	Experimental	7	300	299.9	52.9	52.24	7.12	7.06
CAN01Ext	Experimental	8	300	299.23	52.23	52.25	7.12	7.06
CAN01Ext	Experimental	9	300	299.9	52.9	52.26	7.12	7.06
CAN01Ext	Experimental	10	300	301.05	54.05	52.27	7.12	7.06
CAN01Ext	Control	1	300	299.8	52.8	52.28	7.12	7.06
CAN01Ext	Control	2	300	300.39	53.39	52.29	7.12	7.06
CAN01Ext	Control	3	300	299.78	52.78	52.3	7.12	7.06
CAN01Ext	Control	4	300	298.68	51.68	52.31	7.12	7.06
CAN01Ext	Control	5	300	299.03	52.03	52.32	7.12	7.06
CHI01Int	Experimental	1	300	279	29.3	NA	14.34	25.89
CHI01Int	Experimental	2	300	251.5	26.7	NA	14.35	26.89
CHI01Int	Experimental	3	300	238.5	30.6	NA	14.36	27.89
CHI01Int	Experimental	4	300	289.5	27.6	NA	14.37	28.89
CHI01Int	Experimental	5	300	278.5	25.6	NA	14.38	29.89
CHI01Int	Experimental	6	300	255.5	26.6	NA	14.39	30.89
CHI01Int	Experimental	7	300	232.5	28.6	NA	14.4	31.89
CHI01Int	Experimental	8	300	238	26.6	NA	14.41	32.89
CHI01Int	Experimental	9	300	228	23.8	NA	14.42	33.89
CHI01Int	Experimental	10	300	227	29.2	NA	14.43	34.89
CHI01Int	Control	1	300	288	27.8	NA	14.44	35.89
CHI01Int	Control	2	300	291	30.4	NA	14.45	36.89
CHI01Int	Control	3	300	284.5	26.2	NA	14.46	37.89
CHI01Int	Control	4	300	288	26.5	NA	14.47	38.89
CHI01Int	Control	5	300	288.5	24.1	NA	14.48	39.89
CHI01Ext	Experimental	1	300	281.5	26.6	NA	14.49	40.89
CHI01Ext	Experimental	2	300	279.5	27.3	NA	14.5	41.89
CHI01Ext	Experimental	3	300	251.5	28	NA	14.51	42.89
CHI01Ext	Experimental	4	300	282.5	20.2	NA	14.52	43.89
CHI01Ext	Experimental	5	300	278	26.2	NA	14.53	44.89
CHI01Ext	Experimental	6	300	276	31	NA	14.54	45.89
CHI01Ext	Experimental	7	300	263	20.2	NA	14.55	46.89
CHI01Ext	Experimental	8	300	258.5	28.1	NA	14.56	47.89
CHI01Ext	Experimental	9	300	266.5	25.2	NA	14.57	48.89
CHI01Ext	Experimental	10	300	274	27.4	NA	14.58	49.89
CHI01Ext	Control	1	300	282	26.9	NA	14.59	50.89
CHI01Ext	Control	2	300	287	27.4	NA	14.6	51.89
CHI01Ext	Control	3	300	284.35	28.6	NA	14.61	52.89
CHI01Ext	Control	4	300	196.15	28.7	NA	14.62	53.89
CHI01Ext	Control	5	300	281	29.4	NA	14.63	54.89
COL01Int	Experimental	1	300.4	225.603	37.0533	207.13	7.42	6.88
COL01Int	Experimental	2	300.42	223.13	35.3233	208.13	7.42	6.88
COL01Int	Experimental	3	300.26	226.907	38.49	209.13	7.42	6.88
COL01Int	Experimental	4	300.26	217.61	39.2033	210.13	7.42	6.88
COL01Int	Experimental	5	300.32	223.51	35.5167	211.13	7.42	6.88
COL01Int	Experimental	6	300.29	214.42	37.03	212.13	7.42	6.88
COL01Int	Experimental	7	300.36	177.247	32.5467	213.13	7.42	6.88
COL01Int	Experimental	8	300.55	161.027	26.8633	214.13	7.42	6.88
COL01Int	Experimental	9	300.44	188.973	29.1133	215.13	7.42	6.88
COL01Int	Experimental	10	300.14	214.037	33.93	216.13	7.42	6.88
COL01Int	Control	1	300.17	212.717	38.5267	217.13	7.42	6.88
COL01Int	Control	2	300.75	222.333	35.67	218.13	7.42	6.88
COL01Int	Control	3	300.45	214.757	36.97	219.13	7.42	6.88
COL01Int	Control	4	300.71	208.62	34.96	220.13	7.42	6.88
COL01Int	Control	5	300.22	208.367	32.8367	221.13	7.42	6.88
COL01Ext	Experimental	1	300.58	164.963	31.8533	222.13	7.42	6.88
COL01Ext	Experimental	2	300.34	137.227	26.0633	223.13	7.42	6.88
COL01Ext	Experimental	3	300.65	200.967	33.2867	224.13	7.42	6.88
COL01Ext	Experimental	4	300.21	188.28	34.96	225.13	7.42	6.88
COL01Ext	Experimental	5	300.73	191.44	35.1333	226.13	7.42	6.88
COL01Ext	Experimental	6	300.67	183.763	36.6767	227.13	7.42	6.88
COL01Ext	Experimental	7	300.14	190.767	37.5333	228.13	7.42	6.88
COL01Ext	Experimental	8	300.85	187.317	37.0367	229.13	7.42	6.88
COL01Ext	Experimental	9	300.8	146.963	33.44	230.13	7.42	6.88
COL01Ext	Experimental	10	300.66	222.88	41.1333	231.13	7.42	6.88
COL01Ext	Control	1	300.02	214.87	35.0567	232.13	7.42	6.88
COL01Ext	Control	2	300.3	186.383	35.16	233.13	7.42	6.88
COL01Ext	Control	3	300.96	214.64	42.6233	234.13	7.42	6.88
COL01Ext	Control	4	300.56	215.133	34.77	235.13	7.42	6.88
COL01Ext	Control	5	300.13	205.3	36.0767	236.13	7.42	6.88
COL02Int	Experimental	1	310	305.667	50.3333	NA	9.86	NA
COL02Int	Experimental	2	310	303.667	52	NA	9.86	NA
COL02Int	Experimental	3	310	306.333	53.6667	NA	9.86	NA
COL02Int	Experimental	4	310	304.667	48	NA	9.86	NA
COL02Int	Experimental	5	310	305.333	50.3333	NA	9.86	NA
COL02Int	Experimental	6	310	305	51	NA	9.86	NA
COL02Int	Experimental	7	310	303	47.3333	NA	9.86	NA
COL02Int	Experimental	8	310	303.667	47	NA	9.86	NA
COL02Int	Experimental	9	310	304.667	50.6667	NA	9.86	NA
COL02Int	Experimental	10	310	302.333	47	NA	9.86	NA
COL02Int	Control	1	310	304.333	47.3333	NA	9.86	NA
COL02Int	Control	2	310	302.333	49.6667	NA	9.86	NA
COL02Int	Control	3	310	303.667	52	NA	9.86	NA
COL02Int	Control	4	310	303.333	55.3333	NA	9.86	NA
COL02Int	Control	5	310	304.333	51	NA	9.86	NA
COL02Ext	Experimental	1	310	305	48	NA	9.86	NA
COL02Ext	Experimental	2	310	303	50.3333	NA	9.86	NA
COL02Ext	Experimental	3	310	303.667	51	NA	9.86	NA
COL02Ext	Experimental	4	310	304.667	47.3333	NA	9.86	NA
COL02Ext	Experimental	5	310	302.333	50.3333	NA	9.86	NA
COL02Ext	Experimental	6	310	302.333	52	NA	9.86	NA
COL02Ext	Experimental	7	310	303.667	53.6667	NA	9.86	NA
COL02Ext	Experimental	8	310	303.667	50.3333	NA	9.86	NA
COL02Ext	Experimental	9	310	304.667	52	NA	9.86	NA
COL02Ext	Experimental	10	310	302.333	53.6667	NA	9.86	NA
COL02Ext	Control	1	310	304.333	53.6667	NA	9.86	NA
COL02Ext	Control	2	310	302.333	48	NA	9.86	NA
COL02Ext	Control	3	310	303.667	50.3333	NA	9.86	NA
COL02Ext	Control	4	310	304.667	51	NA	9.86	NA
COL02Ext	Control	5	310	302.333	51	NA	9.86	NA
COL03Int	Experimental	1	300	194	46.2467	76.31	0.97	0.9
COL03Int	Experimental	2	300	196	47.86	76.31	0.97	0.9
COL03Int	Experimental	3	300	156.667	48.45	76.31	0.97	0.9
COL03Int	Experimental	4	300	187	56.79	76.31	0.97	0.9
COL03Int	Experimental	5	300	187.667	72.8333	76.31	0.97	0.9
COL03Int	Experimental	6	300	148.333	53.0067	76.31	0.97	0.9
COL03Int	Experimental	7	300	165.667	46.9633	76.31	0.97	0.9
COL03Int	Experimental	8	300	153.667	41.2233	76.31	0.97	0.9
COL03Int	Experimental	9	300	197.333	46.5733	76.31	0.97	0.9
COL03Int	Experimental	10	300	195	49.83	76.31	0.97	0.9
COL03Int	Control	1	300	212.333	84.42	76.31	0.97	0.9
COL03Int	Control	2	300	162.667	60.57	76.31	0.97	0.9
COL03Int	Control	3	300	196.667	76.0767	76.31	0.97	0.9
COL03Int	Control	4	300	167.667	56.62	76.31	0.97	0.9
COL03Int	Control	5	300	NA	NA	76.31	0.97	0.9
COL03Ext	Experimental	1	300	151.667	43.7533	76.31	0.97	0.9
COL03Ext	Experimental	2	300	151.333	42.8433	76.31	0.97	0.9
COL03Ext	Experimental	3	300	75.6667	30.85	76.31	0.97	0.9
COL03Ext	Experimental	4	300	133.333	45.4433	76.31	0.97	0.9
COL03Ext	Experimental	5	300	136.333	37.64	76.31	0.97	0.9
COL03Ext	Experimental	6	300	145.65	52.1	76.31	0.97	0.9
COL03Ext	Experimental	7	300	151	41.49	76.31	0.97	0.9
COL03Ext	Experimental	8	300	141.667	40.4267	76.31	0.97	0.9
COL03Ext	Experimental	9	300	145.32	43.72	76.31	0.97	0.9
COL03Ext	Experimental	10	300	128.667	38.3533	76.31	0.97	0.9
COL03Ext	Control	1	300	NA	NA	76.31	0.97	0.9
COL03Ext	Control	2	300	183.667	71.0033	76.31	0.97	0.9
COL03Ext	Control	3	300	186.333	64.4433	76.31	0.97	0.9
COL03Ext	Control	4	300	NA	NA	76.31	0.97	0.9
COL03Ext	Control	5	300	NA	NA	76.31	0.97	0.9
ECU01Int	Experimental	1	300	255.3	56	89	4	9
ECU01Int	Experimental	2	300	244.603	64	89	4	9
ECU01Int	Experimental	3	300	282.98	75	89	4	9
ECU01Int	Experimental	4	300	286	42	89	4	9
ECU01Int	Experimental	5	300	291	96	89	4	9
ECU01Int	Experimental	6	300	291.043	93	89	4	9
ECU01Int	Experimental	7	300	295.053	66	89	4	9
ECU01Int	Experimental	8	300	296.183	65	89	4	9
ECU01Int	Experimental	9	300	297.153	73	89	4	9
ECU01Int	Experimental	10	300	280.243	66	89	4	9
ECU01Int	Control	1	300	295.247	41	89	4	9
ECU01Int	Control	2	300	292	99	89	4	9
ECU01Int	Control	3	300	294.423	77	89	4	9
ECU01Int	Control	4	300	298.007	70	89	4	9
ECU01Int	Control	5	300	297.213	87	89	4	9
ECU01Ext	Experimental	1	300	285.293	79	89	4	9
ECU01Ext	Experimental	2	300	287.01	141	89	4	9
ECU01Ext	Experimental	3	300	282.047	156	89	4	9
ECU01Ext	Experimental	4	300	290.057	127	89	4	9
ECU01Ext	Experimental	5	300	276.17	150	89	4	9
ECU01Ext	Experimental	6	300	269.713	105	89	4	9
ECU01Ext	Experimental	7	300	284.927	132	89	4	9
ECU01Ext	Experimental	8	300	255.017	113	89	4	9
ECU01Ext	Experimental	9	300	286.467	137	89	4	9
ECU01Ext	Experimental	10	300	266.367	157	89	4	9
ECU01Ext	Control	1	300	294.333	148	89	4	9
ECU01Ext	Control	2	300	290.093	159	89	4	9
ECU01Ext	Control	3	300	295.057	148	89	4	9
ECU01Ext	Control	4	300	297.053	155	89	4	9
ECU01Ext	Control	5	300	297.977	139	89	4	9
ECU02Int	Experimental	1	300	185	93.6633	47.74	6.45	5.84
ECU02Int	Experimental	2	300	172	72.7033	47.74	6.45	5.84
ECU02Int	Experimental	3	300	42	17.7733	47.74	6.45	5.84
ECU02Int	Experimental	4	300	52	17.4033	47.74	6.45	5.84
ECU02Int	Experimental	5	300	76	39.38	47.74	6.45	5.84
ECU02Int	Experimental	6	300	62	39.4033	47.74	6.45	5.84
ECU02Int	Experimental	7	300	45	32.24	47.74	6.45	5.84
ECU02Int	Experimental	8	300	27	13.6433	47.74	6.45	5.84
ECU02Int	Experimental	9	300	21	14.5333	47.74	6.45	5.84
ECU02Int	Experimental	10	300	34	15.57	47.74	6.45	5.84
ECU02Int	Control	1	300	231	47.83	47.74	6.45	5.84
ECU02Int	Control	2	300	181	61.4467	47.74	6.45	5.84
ECU02Int	Control	3	300	207	61.7333	47.74	6.45	5.84
ECU02Int	Control	4	300	154	43.5033	47.74	6.45	5.84
ECU02Int	Control	5	300	113	43.1167	47.74	6.45	5.84
ECU02Ext	Experimental	1	300	81	30.32	47.74	6.45	5.84
ECU02Ext	Experimental	2	300	84	33.3267	47.74	6.45	5.84
ECU02Ext	Experimental	3	300	34	24.0933	47.74	6.45	5.84
ECU02Ext	Experimental	4	300	71	30.82	47.74	6.45	5.84
ECU02Ext	Experimental	5	300	50	23.1767	47.74	6.45	5.84
ECU02Ext	Experimental	6	300	56	27.45	47.74	6.45	5.84
ECU02Ext	Experimental	7	300	70	27.2533	47.74	6.45	5.84
ECU02Ext	Experimental	8	300	16	13.7367	47.74	6.45	5.84
ECU02Ext	Experimental	9	300	41	17.67	47.74	6.45	5.84
ECU02Ext	Experimental	10	300	37	21.3933	47.74	6.45	5.84
ECU02Ext	Control	1	300	118	55.14	47.74	6.45	5.84
ECU02Ext	Control	2	300	199	97.8467	47.74	6.45	5.84
ECU02Ext	Control	3	300	159	89.4567	47.74	6.45	5.84
ECU02Ext	Control	4	300	95	25.89	47.74	6.45	5.84
ECU02Ext	Control	5	300	205	82.21	47.74	6.45	5.84
ENG01Int	Experimental	1	303.25	225.237	42.1	44.23	9	8.74
ENG01Int	Experimental	2	303.13	222.703	39.32	44.23	9	8.74
ENG01Int	Experimental	3	303.26	211.1	40.51	44.23	9	8.74
ENG01Int	Experimental	4	303.15	206.197	39.71	44.23	9	8.74
ENG01Int	Experimental	5	303.32	210.427	39.07	44.23	9	8.74
ENG01Int	Experimental	6	303.22	208.24	37.2267	44.23	9	8.74
ENG01Int	Experimental	7	303.18	236.99	40.8533	44.23	9	8.74
ENG01Int	Experimental	8	303.25	211.063	37.3467	44.23	9	8.74
ENG01Int	Experimental	9	303.15	219.96	36.48	44.23	9	8.74
ENG01Int	Experimental	10	303.14	221.63	36.3067	44.23	9	8.74
ENG01Int	Control	1	303.16	252.243	42.65	44.23	9	8.74
ENG01Int	Control	2	303.13	231.877	41.3433	44.23	9	8.74
ENG01Int	Control	3	303.12	233.357	41.0967	44.23	9	8.74
ENG01Int	Control	4	303.18	234.237	40.5067	44.23	9	8.74
ENG01Int	Control	5	303.14	240.68	40.79	44.23	9	8.74
ENG01Ext	Experimental	1	303.24	212.843	33.39	36.51	9	8.74
ENG01Ext	Experimental	2	303.28	233.05	36.33	36.51	9	8.74
ENG01Ext	Experimental	3	303.46	220.41	35.8367	36.51	9	8.74
ENG01Ext	Experimental	4	303.15	202.817	33.2233	36.51	9	8.74
ENG01Ext	Experimental	5	303.22	210.597	34.05	36.51	9	8.74
ENG01Ext	Experimental	6	303.51	222.733	35.9867	36.51	9	8.74
ENG01Ext	Experimental	7	303.17	225.067	34.6667	36.51	9	8.74
ENG01Ext	Experimental	8	303.22	229.113	33.7833	36.51	9	8.74
ENG01Ext	Experimental	9	303.48	224.817	34.9867	36.51	9	8.74
ENG01Ext	Experimental	10	303.44	220.367	35.13	36.51	9	8.74
ENG01Ext	Control	1	303.55	246.983	36.68	36.51	9	8.74
ENG01Ext	Control	2	303.12	213.01	33.5967	36.51	9	8.74
ENG01Ext	Control	3	303.28	234.157	35.1767	36.51	9	8.74
ENG01Ext	Control	4	303.42	241.093	36.4267	36.51	9	8.74
ENG01Ext	Control	5	303.38	238.083	36.35	36.51	9	8.74
FRA01Int	Experimental	1	300	195	45.15	41.45	NA	NA
FRA01Int	Experimental	2	300	N/A	N/A	41.45	NA	NA
FRA01Int	Experimental	3	300	185	43.83	41.45	NA	NA
FRA01Int	Experimental	4	300	N/A	N/A	41.45	NA	NA
FRA01Int	Experimental	5	300	170	39.79	41.45	NA	NA
FRA01Int	Experimental	6	300	170	42.18	41.45	NA	NA
FRA01Int	Experimental	7	300	176	43.4	41.45	NA	NA
FRA01Int	Experimental	8	300	163	44.32	41.45	NA	NA
FRA01Int	Experimental	9	300	155	35.72	41.45	NA	NA
FRA01Int	Experimental	10	300	123	33.71	41.45	NA	NA
FRA01Int	Control	1	300	227	44.94	41.45	NA	NA
FRA01Int	Control	2	300	225	42.62	41.45	NA	NA
FRA01Int	Control	3	300	212	42.03	41.45	NA	NA
FRA01Int	Control	4	300	197	41.55	41.45	NA	NA
FRA01Int	Control	5	300	204	39.82	41.45	NA	NA
FRA01Ext	Experimental	1	300	228	45.24	41.45	NA	NA
FRA01Ext	Experimental	2	300	210	39.95	41.45	NA	NA
FRA01Ext	Experimental	3	300	214	35.9	41.45	NA	NA
FRA01Ext	Experimental	4	300	238	39.19	41.45	NA	NA
FRA01Ext	Experimental	5	300	222	35.18	41.45	NA	NA
FRA01Ext	Experimental	6	300	201	39.65	41.45	NA	NA
FRA01Ext	Experimental	7	300	204	35.33	41.45	NA	NA
FRA01Ext	Experimental	8	300	222	40.04	41.45	NA	NA
FRA01Ext	Experimental	9	300	227	36.98	41.45	NA	NA
FRA01Ext	Experimental	10	300	216	37.09	41.45	NA	NA
FRA01Ext	Control	1	300	248	47.88	41.45	NA	NA
FRA01Ext	Control	2	300	230	49.25	41.45	NA	NA
FRA01Ext	Control	3	300	238	47.35	41.45	NA	NA
FRA01Ext	Control	4	300	248	46.85	41.45	NA	NA
FRA01Ext	Control	5	300	242	43.59	41.45	NA	NA
GER01Int	Experimental	1	300	221.88	51.33	57.09	5.41	5.05
GER01Int	Experimental	2	300	227.82	53.18	57.09	5.41	5.05
GER01Int	Experimental	3	300	217.6	51.41	57.09	5.41	5.05
GER01Int	Experimental	4	300	229.54	50.32	57.09	5.41	5.05
GER01Int	Experimental	5	300	222.37	45.56	57.09	5.41	5.05
GER01Int	Experimental	6	300	228.01	55.07	57.09	5.41	5.05
GER01Int	Experimental	7	300	222.15	51.49	57.09	5.41	5.05
GER01Int	Experimental	8	300	222.64	48.82	57.09	5.41	5.05
GER01Int	Experimental	9	300	233.78	52.51	57.09	5.41	5.05
GER01Int	Experimental	10	300	225.45	49.03	57.09	5.41	5.05
GER01Int	Control	1	300	273.4	54.18	57.09	5.41	5.05
GER01Int	Control	2	300	272.89	53.21	57.09	5.41	5.05
GER01Int	Control	3	300	274.24	49.26	57.09	5.41	5.05
GER01Int	Control	4	300	274.11	54.49	57.09	5.41	5.05
GER01Int	Control	5	300	275.61	52.92	57.09	5.41	5.05
GER01Ext	Experimental	1	300	237.28	52.88	57.09	5.41	5.05
GER01Ext	Experimental	2	300	237.79	50.51	57.09	5.41	5.05
GER01Ext	Experimental	3	300	237.02	51.04	57.09	5.41	5.05
GER01Ext	Experimental	4	300	227.3	49.59	57.09	5.41	5.05
GER01Ext	Experimental	5	300	225.63	51.08	57.09	5.41	5.05
GER01Ext	Experimental	6	300	237.55	51.87	57.09	5.41	5.05
GER01Ext	Experimental	7	300	236.19	50.28	57.09	5.41	5.05
GER01Ext	Experimental	8	300	229.55	49.83	57.09	5.41	5.05
GER01Ext	Experimental	9	300	238.09	45.72	57.09	5.41	5.05
GER01Ext	Experimental	10	300	234.13	45.22	57.09	5.41	5.05
GER01Ext	Control	1	300	286.04	54.01	57.09	5.41	5.05
GER01Ext	Control	2	300	283.41	53.74	57.09	5.41	5.05
GER01Ext	Control	3	300	279.22	51.02	57.09	5.41	5.05
GER01Ext	Control	4	300	278.01	52.78	57.09	5.41	5.05
GER01Ext	Control	5	300	288.04	54.74	57.09	5.41	5.05
HUN01Int	Experimental	1	300	154.52	91.9767	42.73	17.64	16.88
HUN01Int	Experimental	2	300	111.897	75.0267	42.73	17.64	16.88
HUN01Int	Experimental	3	300	117.873	80.8933	42.73	17.64	16.88
HUN01Int	Experimental	4	300	109.607	69.7167	42.73	17.64	16.88
HUN01Int	Experimental	5	300	105.507	62.01	42.73	17.64	16.88
HUN01Int	Experimental	6	300	133.017	71.0933	42.73	17.64	16.88
HUN01Int	Experimental	7	300	87.3333	55.2033	42.73	17.64	16.88
HUN01Int	Experimental	8	300	102.367	57.16	42.73	17.64	16.88
HUN01Int	Experimental	9	300	121.19	65.9833	42.73	17.64	16.88
HUN01Int	Experimental	10	300	109.723	81.1733	42.73	17.64	16.88
HUN01Int	Control	1	300	205.187	64.45	42.73	17.64	16.88
HUN01Int	Control	2	300	230.267	74.73	42.73	17.64	16.88
HUN01Int	Control	3	300	215.177	79.05	42.73	17.64	16.88
HUN01Int	Control	4	300	232.457	100.77	42.73	17.64	16.88
HUN01Int	Control	5	300	212.797	66.98	42.73	17.64	16.88
HUN01Ext	Experimental	1	300	125.507	80.7933	42.73	17.64	16.88
HUN01Ext	Experimental	2	300	139.933	89.28	42.73	17.64	16.88
HUN01Ext	Experimental	3	300	67.4733	58.62	42.73	17.64	16.88
HUN01Ext	Experimental	4	300	85.2633	61.92	42.73	17.64	16.88
HUN01Ext	Experimental	5	300	75.81	58.0167	42.73	17.64	16.88
HUN01Ext	Experimental	6	300	87.86	64.5533	42.73	17.64	16.88
HUN01Ext	Experimental	7	300	96.7467	77.61	42.73	17.64	16.88
HUN01Ext	Experimental	8	300	94.2	76.0333	42.73	17.64	16.88
HUN01Ext	Experimental	9	300	90.7067	67.0033	42.73	17.64	16.88
HUN01Ext	Experimental	10	300	91.68	66.1267	42.73	17.64	16.88
HUN01Ext	Control	1	300	188.497	60.7467	42.73	17.64	16.88
HUN01Ext	Control	2	300	216.23	63.7	42.73	17.64	16.88
HUN01Ext	Control	3	300	206.65	64.3667	42.73	17.64	16.88
HUN01Ext	Control	4	300	204.09	65.9067	42.73	17.64	16.88
HUN01Ext	Control	5	300	190.547	61.7233	42.73	17.64	16.88
IND01Int	Experimental	1	300	121.965	46.5	75.6	6.72	6.5
IND01Int	Experimental	2	300	155.965	80.5	75.6	6.72	6.5
IND01Int	Experimental	3	300	191.465	116	75.6	6.72	6.5
IND01Int	Experimental	4	300	148.465	73	75.6	6.72	6.5
IND01Int	Experimental	5	300	178.465	103	75.6	6.72	6.5
IND01Int	Experimental	6	300	140.465	65	75.6	6.72	6.5
IND01Int	Experimental	7	300	132.465	57	75.6	6.72	6.5
IND01Int	Experimental	8	300	138.465	63	75.6	6.72	6.5
IND01Int	Experimental	9	300	125.465	50	75.6	6.72	6.5
IND01Int	Experimental	10	300	127.965	52.5	75.6	6.72	6.5
IND01Int	Control	1	300	209.465	139	75.6	6.72	6.5
IND01Int	Control	2	300	206.965	136.5	75.6	6.72	6.5
IND01Int	Control	3	300	205.965	135.5	75.6	6.72	6.5
IND01Int	Control	4	300	212.965	142.5	75.6	6.72	6.5
IND01Int	Control	5	300	201.965	131.5	75.6	6.72	6.5
IND01Ext	Experimental	1	300	116.465	56	75.6	6.72	6.5
IND01Ext	Experimental	2	300	175.965	115.5	75.6	6.72	6.5
IND01Ext	Experimental	3	300	124.965	64.5	75.6	6.72	6.5
IND01Ext	Experimental	4	300	135.465	75	75.6	6.72	6.5
IND01Ext	Experimental	5	300	138.965	78.5	75.6	6.72	6.5
IND01Ext	Experimental	6	300	148.965	88.5	75.6	6.72	6.5
IND01Ext	Experimental	7	300	100.465	40	75.6	6.72	6.5
IND01Ext	Experimental	8	300	165.965	105.5	75.6	6.72	6.5
IND01Ext	Experimental	9	300	131.465	71	75.6	6.72	6.5
IND01Ext	Experimental	10	300	86.965	26.5	75.6	6.72	6.5
IND01Ext	Control	1	300	205.465	135	75.6	6.72	6.5
IND01Ext	Control	2	300	203.465	133	75.6	6.72	6.5
IND01Ext	Control	3	300	204.465	134	75.6	6.72	6.5
IND01Ext	Control	4	300	206.065	135.6	75.6	6.72	6.5
IND01Ext	Control	5	300	205.715	135.25	75.6	6.72	6.5
IRA01Int	Experimental	1	300.1	19.4	10.3	144.9	26.1	21.7
IRA01Int	Experimental	2	300.2	29.9	15.4	144.9	26.1	21.7
IRA01Int	Experimental	3	299.6	20.3	10.7	144.9	26.1	21.7
IRA01Int	Experimental	4	300.2	30.8	15.8	144.9	26.1	21.7
IRA01Int	Experimental	5	299.6	30	15.4	144.9	26.1	21.7
IRA01Int	Experimental	6	299.5	31	15.9	144.9	26.1	21.7
IRA01Int	Experimental	7	299.8	29.3	15.1	144.9	26.1	21.7
IRA01Int	Experimental	8	300.5	29.2	15	144.9	26.1	21.7
IRA01Int	Experimental	9	300.3	31.6	16.2	144.9	26.1	21.7
IRA01Int	Experimental	10	300.3	31.5	16.2	144.9	26.1	21.7
IRA01Int	Control	1	299.5	229	111.5	144.9	26.1	21.7
IRA01Int	Control	2	300.5	230.5	112.3	144.9	26.1	21.7
IRA01Int	Control	3	299.8	228.1	111.1	144.9	26.1	21.7
IRA01Int	Control	4	300.1	219	106.7	144.9	26.1	21.7
IRA01Int	Control	5	299.7	226.6	110.4	144.9	26.1	21.7
IRA01Ext	Experimental	1	300.4	19.3	10.3	144.9	26.1	21.7
IRA01Ext	Experimental	2	299.5	19.5	10.4	144.9	26.1	21.7
IRA01Ext	Experimental	3	299.3	20.4	10.8	144.9	26.1	21.7
IRA01Ext	Experimental	4	299.2	20.8	11	144.9	26.1	21.7
IRA01Ext	Experimental	5	300.4	21.6	11.4	144.9	26.1	21.7
IRA01Ext	Experimental	6	300.3	25.5	13.3	144.9	26.1	21.7
IRA01Ext	Experimental	7	299.6	22	11.6	144.9	26.1	21.7
IRA01Ext	Experimental	8	300.2	22.2	11.7	144.9	26.1	21.7
IRA01Ext	Experimental	9	300.5	22.7	11.9	144.9	26.1	21.7
IRA01Ext	Experimental	10	300.5	23.8	12.4	144.9	26.1	21.7
IRA01Ext	Control	1	300.3	234	114	144.9	26.1	21.7
IRA01Ext	Control	2	300.7	243	118.3	144.9	26.1	21.7
IRA01Ext	Control	3	300.6	239.3	116.5	144.9	26.1	21.7
IRA01Ext	Control	4	300.3	228.7	111.4	144.9	26.1	21.7
IRA01Ext	Control	5	299.6	237.4	115.6	144.9	26.1	21.7
ITA01Int	Experimental	1	300	117.1	34.8	46.13	10	10
ITA01Int	Experimental	2	300	155.057	36.21	46.13	10	10
ITA01Int	Experimental	3	300	154.613	42.5367	46.13	10	10
ITA01Int	Experimental	4	300	182.22	43.3233	46.13	10	10
ITA01Int	Experimental	5	300	178.323	42.17	46.13	10	10
ITA01Int	Experimental	6	300	142.23	38.35	46.13	10	10
ITA01Int	Experimental	7	300	159.57	51.5033	46.13	10	10
ITA01Int	Experimental	8	300	164.127	43.4	46.13	10	10
ITA01Int	Experimental	9	300	152.973	41.0833	46.13	10	10
ITA01Int	Experimental	10	300	193.743	38.4533	46.13	10	10
ITA01Int	Control	1	300	219.353	41.62	46.13	10	10
ITA01Int	Control	2	300	222.577	42.8867	46.13	10	10
ITA01Int	Control	3	300	228.317	48.8533	46.13	10	10
ITA01Int	Control	4	300	224.403	42.75	46.13	10	10
ITA01Int	Control	5	300	218.247	45.5967	46.13	10	10
ITA01Ext	Experimental	1	300	151.4	38.17	49.13	10	10
ITA01Ext	Experimental	2	300	174.26	41.2867	49.13	10	10
ITA01Ext	Experimental	3	300	122.103	42.1067	49.13	10	10
ITA01Ext	Experimental	4	300	115.017	37.58	49.13	10	10
ITA01Ext	Experimental	5	300	158.18	39.1167	49.13	10	10
ITA01Ext	Experimental	6	300	135.767	37.37	49.13	10	10
ITA01Ext	Experimental	7	300	126.35	36.1733	49.13	10	10
ITA01Ext	Experimental	8	300	122.293	37.1133	49.13	10	10
ITA01Ext	Experimental	9	300	140.833	39.84	49.13	10	10
ITA01Ext	Experimental	10	300	164.01	47.29	49.13	10	10
ITA01Ext	Control	1	300	218.977	42.5167	49.13	10	10
ITA01Ext	Control	2	300	246.453	60.1767	49.13	10	10
ITA01Ext	Control	3	300	260.437	71.31	49.13	10	10
ITA01Ext	Control	4	300	236.237	57.6967	49.13	10	10
ITA01Ext	Control	5	300	240.403	48.4833	49.13	10	10
MEX01Int	Experimental	1	300	235	34	NA	16	15
MEX01Int	Experimental	2	301	239	33	NA	16	15
MEX01Int	Experimental	3	300	248	37	NA	16	15
MEX01Int	Experimental	4	302	265	42	NA	16	15
MEX01Int	Experimental	5	300	211	34	NA	16	15
MEX01Int	Experimental	6	301	N/A	N/A	NA	16	15
MEX01Int	Experimental	7	300	226	38	NA	16	15
MEX01Int	Experimental	8	301	225	36.3333	NA	16	15
MEX01Int	Experimental	9	300	207	43	NA	16	15
MEX01Int	Experimental	10	300	244	42	NA	16	15
MEX01Int	Control	1	300	243	40	NA	16	15
MEX01Int	Control	2	301	229	38	NA	16	15
MEX01Int	Control	3	300	22	38	NA	16	15
MEX01Int	Control	4	300	207	40.3333	NA	16	15
MEX01Int	Control	5	301	232	41	NA	16	15
MEX01Ext	Experimental	1	300	202	42	NA	16	15
MEX01Ext	Experimental	2	301	212	40	NA	16	15
MEX01Ext	Experimental	3	300	235	46	NA	16	15
MEX01Ext	Experimental	4	300	236	40	NA	16	15
MEX01Ext	Experimental	5	300	N/A	N/A	NA	16	15
MEX01Ext	Experimental	6	300	18	40	NA	16	15
MEX01Ext	Experimental	7	301	235	41	NA	16	15
MEX01Ext	Experimental	8	300	229	40	NA	16	15
MEX01Ext	Experimental	9	300	195	41	NA	16	15
MEX01Ext	Experimental	10	300	192	41.6667	NA	16	15
MEX01Ext	Control	1	301	233	41	NA	16	15
MEX01Ext	Control	2	300	285	41	NA	16	15
MEX01Ext	Control	3	300	260	40	NA	16	15
MEX01Ext	Control	4	301	225	43	NA	16	15
MEX01Ext	Control	5	300	220	40.3333	NA	16	15
MEX02Int	Experimental	1	300	236.333	78.6667	50.33	14.67	14.67
MEX02Int	Experimental	2	300	212.333	72.6667	50.33	14.67	14.67
MEX02Int	Experimental	3	300	206	73.3333	50.33	14.67	14.67
MEX02Int	Experimental	4	300	240	73.3333	50.33	14.67	14.67
MEX02Int	Experimental	5	300	231.667	80	50.33	14.67	14.67
MEX02Int	Experimental	6	300	208	69	50.33	14.67	14.67
MEX02Int	Experimental	7	300	221.667	78.3333	50.33	14.67	14.67
MEX02Int	Experimental	8	300	192.667	63.6667	50.33	14.67	14.67
MEX02Int	Experimental	9	300	221.333	74.3333	50.33	14.67	14.67
MEX02Int	Experimental	10	300	207.667	103.333	50.33	14.67	14.67
MEX02Int	Control	1	300	249	75.3333	50.33	14.67	14.67
MEX02Int	Control	2	300	246.667	73.3333	50.33	14.67	14.67
MEX02Int	Control	3	300	246.667	75.3333	50.33	14.67	14.67
MEX02Int	Control	4	300	240.333	79.3333	50.33	14.67	14.67
MEX02Int	Control	5	300	245	76.6667	50.33	14.67	14.67
MEX02Ext	Experimental	1	300	247.667	88.3333	50.33	14.67	14.67
MEX02Ext	Experimental	2	300	72	40.3333	50.33	14.67	14.67
MEX02Ext	Experimental	3	300	257	87.3333	50.33	14.67	14.67
MEX02Ext	Experimental	4	300	245.667	82.3333	50.33	14.67	14.67
MEX02Ext	Experimental	5	300	211.333	77.3333	50.33	14.67	14.67
MEX02Ext	Experimental	6	300	233	70	50.33	14.67	14.67
MEX02Ext	Experimental	7	300	231.333	80.3333	50.33	14.67	14.67
MEX02Ext	Experimental	8	300	232	77	50.33	14.67	14.67
MEX02Ext	Experimental	9	300	239.667	74.3333	50.33	14.67	14.67
MEX02Ext	Experimental	10	300	252	83.6667	50.33	14.67	14.67
MEX02Ext	Control	1	300	242	78	50.33	14.67	14.67
MEX02Ext	Control	2	300	229.333	79.6667	50.33	14.67	14.67
MEX02Ext	Control	3	300	218.667	83	50.33	14.67	14.67
MEX02Ext	Control	4	300	225	72.6667	50.33	14.67	14.67
MEX02Ext	Control	5	300	210.333	77.3333	50.33	14.67	14.67
MEX03Int	Experimental	1	300	166.333	63	50	15	5
MEX03Int	Experimental	2	300	89.3333	57	50	15	5
MEX03Int	Experimental	3	300	110.667	48.6667	50	15	5
MEX03Int	Experimental	4	300	153.667	69.3333	50	15	5
MEX03Int	Experimental	5	300	78	47.3333	50	15	5
MEX03Int	Experimental	6	300	153.333	61	50	15	5
MEX03Int	Experimental	7	300	114.667	63.6667	50	15	5
MEX03Int	Experimental	8	300	124.333	61.3333	50	15	5
MEX03Int	Experimental	9	300	107.667	51.6667	50	15	5
MEX03Int	Experimental	10	300	78.3333	62	50	15	5
MEX03Int	Control	1	300	100	49.3333	50	15	5
MEX03Int	Control	2	300	176.333	66.3333	50	15	5
MEX03Int	Control	3	300	124	66.3333	50	15	5
MEX03Int	Control	4	300	123.333	70.3333	50	15	5
MEX03Int	Control	5	300	88.6667	57	50	15	5
MEX03Ext	Experimental	1	300	140	67	50	15	5
MEX03Ext	Experimental	2	300	84	32	50	15	5
MEX03Ext	Experimental	3	300	129.333	49.3333	50	15	5
MEX03Ext	Experimental	4	300	209.333	51	50	15	5
MEX03Ext	Experimental	5	300	203.667	77.3333	50	15	5
MEX03Ext	Experimental	6	300	189	71	50	15	5
MEX03Ext	Experimental	7	300	110.333	39.6667	50	15	5
MEX03Ext	Experimental	8	300	169.333	64	50	15	5
MEX03Ext	Experimental	9	300	144.333	48	50	15	5
MEX03Ext	Experimental	10	300	189	53	50	15	5
MEX03Ext	Control	1	300	240.667	49	50	15	5
MEX03Ext	Control	2	300	257.667	51.3333	50	15	5
MEX03Ext	Control	3	300	263	56	50	15	5
MEX03Ext	Control	4	300	228.667	49	50	15	5
MEX03Ext	Control	5	300	198.667	50	50	15	5
MEX04Int	Experimental	1	300	98.6667	77	50	15	5
MEX04Int	Experimental	2	300	67	53.3333	50	15	5
MEX04Int	Experimental	3	300	88	59.3333	50	15	5
MEX04Int	Experimental	4	300	56	40	50	15	5
MEX04Int	Experimental	5	300	90	55	50	15	5
MEX04Int	Experimental	6	300	68.6667	50.6667	50	15	5
MEX04Int	Experimental	7	300	88.6667	49.6667	50	15	5
MEX04Int	Experimental	8	300	196.667	60.3333	50	15	5
MEX04Int	Experimental	9	300	69.3333	57	50	15	5
MEX04Int	Experimental	10	300	90.3333	72	50	15	5
MEX04Int	Control	1	300	150	74.6667	50	15	5
MEX04Int	Control	2	300	154	79.3333	50	15	5
MEX04Int	Control	3	300	199	60	50	15	5
MEX04Int	Control	4	300	236.667	51	50	15	5
MEX04Int	Control	5	300	100	75	50	15	5
MEX04Ext	Experimental	1	300	188.333	60.6667	50	15	5
MEX04Ext	Experimental	2	300	194	61.6667	50	15	5
MEX04Ext	Experimental	3	300	153.667	60.6667	50	15	5
MEX04Ext	Experimental	4	300	85	51	50	15	5
MEX04Ext	Experimental	5	300	168.333	56	50	15	5
MEX04Ext	Experimental	6	300	134.333	45.3333	50	15	5
MEX04Ext	Experimental	7	300	182.333	60.3333	50	15	5
MEX04Ext	Experimental	8	300	158.333	52	50	15	5
MEX04Ext	Experimental	9	300	211.667	63	50	15	5
MEX04Ext	Experimental	10	300	152	44.6667	50	15	5
MEX04Ext	Control	1	300	209	60.6667	50	15	5
MEX04Ext	Control	2	300	204.667	58.6667	50	15	5
MEX04Ext	Control	3	300	205.667	69	50	15	5
MEX04Ext	Control	4	300	208	51.6667	50	15	5
MEX04Ext	Control	5	300	134.667	55	50	15	5
MEX05Int	Experimental	1	300	266.667	56	50	15	5
MEX05Int	Experimental	2	300	93.6667	35.3333	50	15	5
MEX05Int	Experimental	3	300	53.6667	23	50	15	5
MEX05Int	Experimental	4	300	36	17	50	15	5
MEX05Int	Experimental	5	300	18.6667	7.66667	50	15	5
MEX05Int	Experimental	6	300	162	43.3333	50	15	5
MEX05Int	Experimental	7	300	27.6667	12.6667	50	15	5
MEX05Int	Experimental	8	300	0	0	50	15	5
MEX05Int	Experimental	9	300	0	0	50	15	5
MEX05Int	Experimental	10	300	28	14.6667	50	15	5
MEX05Int	Control	1	300	265	45.3333	50	15	5
MEX05Int	Control	2	300	215.667	43.6667	50	15	5
MEX05Int	Control	3	300	147.333	38.3333	50	15	5
MEX05Int	Control	4	300	0	0	50	15	5
MEX05Int	Control	5	300	138.333	31	50	15	5
MEX05Ext	Experimental	1	300	237.667	48	50	15	5
MEX05Ext	Experimental	2	300	139.333	37	50	15	5
MEX05Ext	Experimental	3	300	227.333	69	50	15	5
MEX05Ext	Experimental	4	300	169.333	49.3333	50	15	5
MEX05Ext	Experimental	5	300	214.667	54	50	15	5
MEX05Ext	Experimental	6	300	209.667	54.6667	50	15	5
MEX05Ext	Experimental	7	300	239.333	47.3333	50	15	5
MEX05Ext	Experimental	8	300	238	60.6667	50	15	5
MEX05Ext	Experimental	9	300	140.333	37	50	15	5
MEX05Ext	Experimental	10	300	182.333	42.3333	50	15	5
MEX05Ext	Control	1	300	300	52	50	15	5
MEX05Ext	Control	2	300	112	27	50	15	5
MEX05Ext	Control	3	300	171	48.3333	50	15	5
MEX05Ext	Control	4	300	262	47	50	15	5
MEX05Ext	Control	5	300	286	51	50	15	5
MEX06Int	Experimental	1	300	158.333	42.3333	50	15	5
MEX06Int	Experimental	2	300	218	49.6667	50	15	5
MEX06Int	Experimental	3	300	162.667	36.6667	50	15	5
MEX06Int	Experimental	4	300	103.333	32.6667	50	15	5
MEX06Int	Experimental	5	300	260.333	56.6667	50	15	5
MEX06Int	Experimental	6	300	218.667	50.3333	50	15	5
MEX06Int	Experimental	7	300	141.667	43.6667	50	15	5
MEX06Int	Experimental	8	300	219.333	48.6667	50	15	5
MEX06Int	Experimental	9	300	116.667	34	50	15	5
MEX06Int	Experimental	10	300	207	61.6667	50	15	5
MEX06Int	Control	1	300	206	40.3333	50	15	5
MEX06Int	Control	2	300	88	28.3333	50	15	5
MEX06Int	Control	3	300	222	49	50	15	5
MEX06Int	Control	4	300	250	45.3333	50	15	5
MEX06Int	Control	5	300	205.667	54	50	15	5
MEX06Ext	Experimental	1	300	237.667	47.3333	50	15	5
MEX06Ext	Experimental	2	300	44.6667	17.3333	50	15	5
MEX06Ext	Experimental	3	300	65.3333	20.6667	50	15	5
MEX06Ext	Experimental	4	300	141.667	33.3333	50	15	5
MEX06Ext	Experimental	5	300	118.667	33.6667	50	15	5
MEX06Ext	Experimental	6	300	241	42.6667	50	15	5
MEX06Ext	Experimental	7	300	122.333	34.3333	50	15	5
MEX06Ext	Experimental	8	300	97	29	50	15	5
MEX06Ext	Experimental	9	300	110.333	24.3333	50	15	5
MEX06Ext	Experimental	10	300	91.6667	23.3333	50	15	5
MEX06Ext	Control	1	300	286	51	50	15	5
MEX06Ext	Control	2	300	299	45	50	15	5
MEX06Ext	Control	3	300	292	49	50	15	5
MEX06Ext	Control	4	300	132.333	28.6667	50	15	5
MEX06Ext	Control	5	300	202.333	38.3333	50	15	5
POR01Int	Experimental	1	300.31	144.49	37.03	63	2.68	NA
POR01Int	Experimental	2	302.02	77.48	21.99	63	2.68	NA
POR01Int	Experimental	3	300.98	165.65	45.19	63	2.68	NA
POR01Int	Experimental	4	301.81	152.28	39.03	63	2.68	NA
POR01Int	Experimental	5	301.58	172.84	48.71	63	2.68	NA
POR01Int	Experimental	6	301.1	158.25	40.94	63	2.68	NA
POR01Int	Experimental	7	300.35	170.98	46.91	63	2.68	NA
POR01Int	Experimental	8	300.73	131.6	35.75	63	2.68	NA
POR01Int	Experimental	9	301.37	162.75	42.08	63	2.68	NA
POR01Int	Experimental	10	301.79	179.88	50.76	63	2.68	NA
POR01Int	Control	1	300.6	179.46	50.35	63	2.68	NA
POR01Int	Control	2	301.57	176.92	48.99	63	2.68	NA
POR01Int	Control	3	299.93	175.47	47.31	63	2.68	NA
POR01Int	Control	4	300.64	182.12	49	63	2.68	NA
POR01Int	Control	5	301.82	173.87	49.78	63	2.68	NA
POR01Ext	Experimental	1	300.52	139.48	42.3	63	2.68	NA
POR01Ext	Experimental	2	302.11	147.64	48.55	63	2.68	NA
POR01Ext	Experimental	3	300.95	116.48	46.95	63	2.68	NA
POR01Ext	Experimental	4	300.2	89.89	47.57	63	2.68	NA
POR01Ext	Experimental	5	300.07	157.65	42.95	63	2.68	NA
POR01Ext	Experimental	6	300.44	126.4	44.65	63	2.68	NA
POR01Ext	Experimental	7	300.66	76.42	41.55	63	2.68	NA
POR01Ext	Experimental	8	302.86	143.02	45.05	63	2.68	NA
POR01Ext	Experimental	9	301.75	130.61	45.83	63	2.68	NA
POR01Ext	Experimental	10	303.5	56.46	49.69	63	2.68	NA
POR01Ext	Control	1	300.96	178.9	51.86	63	2.68	NA
POR01Ext	Control	2	301.2	178.88	49.72	63	2.68	NA
POR01Ext	Control	3	300.19	180.12	50.14	63	2.68	NA
POR01Ext	Control	4	300.53	167.2	47.35	63	2.68	NA
POR01Ext	Control	5	300.31	211.24	46.76	63	2.68	NA
SAL01Int	Experimental	1	300	258.667	81	102	NA	NA
SAL01Int	Experimental	2	300	257	79	102	NA	NA
SAL01Int	Experimental	3	300	258.333	80.5	102	NA	NA
SAL01Int	Experimental	4	300	274.333	85	102	NA	NA
SAL01Int	Experimental	5	300	208.667	65.5	102	NA	NA
SAL01Int	Experimental	6	300	280	88.5	102	NA	NA
SAL01Int	Experimental	7	300	276.333	86	102	NA	NA
SAL01Int	Experimental	8	300	267	83	102	NA	NA
SAL01Int	Experimental	9	300	274	85.5	102	NA	NA
SAL01Int	Experimental	10	300	263	82	102	NA	NA
SAL01Int	Control	1	300	280	87.5	102	NA	NA
SAL01Int	Control	2	300	275	85	102	NA	NA
SAL01Int	Control	3	300	193.333	86	102	NA	NA
SAL01Int	Control	4	300	278	86	102	NA	NA
SAL01Int	Control	5	300	277	105	102	NA	NA
SAL01Ext	Experimental	1	300	220.667	84	102	NA	NA
SAL01Ext	Experimental	2	300	259	98	102	NA	NA
SAL01Ext	Experimental	3	300	186	70	102	NA	NA
SAL01Ext	Experimental	4	300	192.333	73	102	NA	NA
SAL01Ext	Experimental	5	300	0	0	102	NA	NA
SAL01Ext	Experimental	6	300	10	3	102	NA	NA
SAL01Ext	Experimental	7	300	158.333	61	102	NA	NA
SAL01Ext	Experimental	8	300	269.667	101.5	102	NA	NA
SAL01Ext	Experimental	9	300	265.333	101	102	NA	NA
SAL01Ext	Experimental	10	300	269	102	102	NA	NA
SAL01Ext	Control	1	300	268.333	102	102	NA	NA
SAL01Ext	Control	2	300	270	103	102	NA	NA
SAL01Ext	Control	3	300	270.333	104	102	NA	NA
SAL01Ext	Control	4	300	263	99	102	NA	NA
SAL01Ext	Control	5	300	271.333	102.5	102	NA	NA
SOU01Int	Experimental	1	301.5	112.6	65.2	92.4	4.5	4.2
SOU01Int	Experimental	2	300.5	88	54.1	92.4	4.5	4.2
SOU01Int	Experimental	3	299.4	97.4	62.2	92.4	4.5	4.2
SOU01Int	Experimental	4	300.8	114.6	64.3	92.4	4.5	4.2
SOU01Int	Experimental	5	300.8	82.5	61.4	92.4	4.5	4.2
SOU01Int	Experimental	6	300.4	108.7	65.3	92.4	4.5	4.2
SOU01Int	Experimental	7	300.8	97.9	60.9	92.4	4.5	4.2
SOU01Int	Experimental	8	301.8	75.7	52.1	92.4	4.5	4.2
SOU01Int	Experimental	9	300.1	74.2	52.2	92.4	4.5	4.2
SOU01Int	Experimental	10	299.7	85.9	49.2	92.4	4.5	4.2
SOU01Int	Control	1	301.1	192.7	69.9	92.4	4.5	4.2
SOU01Int	Control	2	299.4	203.1	65.3	92.4	4.5	4.2
SOU01Int	Control	3	300.2	179.4	61.5	92.4	4.5	4.2
SOU01Int	Control	4	301.1	182.2	67.6	92.4	4.5	4.2
SOU01Int	Control	5	300.6	NA	NA	92.4	4.5	4.2
SOU01Ext	Experimental	1	300.2	112.6	65.2	92.4	4.5	4.2
SOU01Ext	Experimental	2	299	88	54.1	92.4	4.5	4.2
SOU01Ext	Experimental	3	300.1	97.4	62.2	92.4	4.5	4.2
SOU01Ext	Experimental	4	300.1	114.6	64.3	92.4	4.5	4.2
SOU01Ext	Experimental	5	300.9	82.5	61.4	92.4	4.5	4.2
SOU01Ext	Experimental	6	300.3	108.7	65.3	92.4	4.5	4.2
SOU01Ext	Experimental	7	300.5	97.9	60.9	92.4	4.5	4.2
SOU01Ext	Experimental	8	299.5	75.7	52.1	92.4	4.5	4.2
SOU01Ext	Experimental	9	300.9	74.2	52.2	92.4	4.5	4.2
SOU01Ext	Experimental	10	300	85.9	49.2	92.4	4.5	4.2
SOU01Ext	Control	1	300.7	192.7	69.9	92.4	4.5	4.2
SOU01Ext	Control	2	300.5	203.1	65.3	92.4	4.5	4.2
SOU01Ext	Control	3	300.9	179.4	61.5	92.4	4.5	4.2
SOU01Ext	Control	4	300.6	182.2	67.6	92.4	4.5	4.2
SOU01Ext	Control	5	300	NA	NA	92.4	4.5	4.2
SPA01Int	Experimental	1	298.98	141.07	42.76	50.15	2.68	NA
SPA01Int	Experimental	2	299.13	144.15	43.7	50.15	2.68	NA
SPA01Int	Experimental	3	300.05	141.41	43.64	50.15	2.68	NA
SPA01Int	Experimental	4	300.24	158.98	46.13	50.15	2.68	NA
SPA01Int	Experimental	5	300.21	137.36	41.3	50.15	2.68	NA
SPA01Int	Experimental	6	300.45	148.63	44.28	50.15	2.68	NA
SPA01Int	Experimental	7	301.65	153.9	45.6	50.15	2.68	NA
SPA01Int	Experimental	8	301.24	151.82	45.02	50.15	2.68	NA
SPA01Int	Experimental	9	300.87	145.34	44.6	50.15	2.68	NA
SPA01Int	Experimental	10	299.54	157.58	45.68	50.15	2.68	NA
SPA01Int	Control	1	299.12	157.49	44.89	50.15	2.68	NA
SPA01Int	Control	2	298.76	155.34	45.31	50.15	2.68	NA
SPA01Int	Control	3	300.43	177.55	46.552	50.15	2.68	NA
SPA01Int	Control	4	299.05	165.52	47.31	50.15	2.68	NA
SPA01Int	Control	5	300.09	164.86	47.93	50.15	2.68	NA
SPA01Ext	Experimental	1	299.02	126.49	39.77	50.15	2.68	NA
SPA01Ext	Experimental	2	299.87	94.1	28.31	50.15	2.68	NA
SPA01Ext	Experimental	3	300.02	113.71	35.35	50.15	2.68	NA
SPA01Ext	Experimental	4	301.54	88.38	25.21	50.15	2.68	NA
SPA01Ext	Experimental	5	300.21	129.04	38.96	50.15	2.68	NA
SPA01Ext	Experimental	6	301.02	123.99	39.95	50.15	2.68	NA
SPA01Ext	Experimental	7	302	121.9	38.09	50.15	2.68	NA
SPA01Ext	Experimental	8	301.76	81.42	22.93	50.15	2.68	NA
SPA01Ext	Experimental	9	299.87	129.76	40.96	50.15	2.68	NA
SPA01Ext	Experimental	10	298.32	116.15	36.31	50.15	2.68	NA
SPA01Ext	Control	1	300.76	191.56	45.29	50.15	2.68	NA
SPA01Ext	Control	2	300.15	199.15	47.48	50.15	2.68	NA
SPA01Ext	Control	3	299.13	186.89	44.99	50.15	2.68	NA
SPA01Ext	Control	4	301.23	205.9	48.03	50.15	2.68	NA
SPA01Ext	Control	5	301.65	205.52	50.72	50.15	2.68	NA
SPA02Int	Experimental	1	300.26	NA	NA	41.39	2.68	NA
SPA02Int	Experimental	2	300.98	160.64	46.41	41.39	2.68	NA
SPA02Int	Experimental	3	299.32	149.11	49.47	41.39	2.68	NA
SPA02Int	Experimental	4	299.47	189.05	51.09	41.39	2.68	NA
SPA02Int	Experimental	5	299.81	159.66	44.41	41.39	2.68	NA
SPA02Int	Experimental	6	298.2	161.56	49.64	41.39	2.68	NA
SPA02Int	Experimental	7	297.88	135.01	46.68	41.39	2.68	NA
SPA02Int	Experimental	8	300	186.5	52.12	41.39	2.68	NA
SPA02Int	Experimental	9	301.65	168.71	49.75	41.39	2.68	NA
SPA02Int	Experimental	10	301.43	135.49	40.36	41.39	2.68	NA
SPA02Int	Control	1	301.18	193.22	43.6	41.39	2.68	NA
SPA02Int	Control	2	300.77	193.23	43.74	41.39	2.68	NA
SPA02Int	Control	3	300.07	191.8	42.07	41.39	2.68	NA
SPA02Int	Control	4	299.34	198.31	43.1	41.39	2.68	NA
SPA02Int	Control	5	300.38	194.74	41.1	41.39	2.68	NA
SPA02Ext	Experimental	1	300.3	115.48	34.74	41.39	2.68	NA
SPA02Ext	Experimental	2	301.97	165.86	47.91	41.39	2.68	NA
SPA02Ext	Experimental	3	300.04	143.84	44.72	41.39	2.68	NA
SPA02Ext	Experimental	4	300.27	149.66	42.7	41.39	2.68	NA
SPA02Ext	Experimental	5	300.36	169.75	47.23	41.39	2.68	NA
SPA02Ext	Experimental	6	300.02	146.06	45.07	41.39	2.68	NA
SPA02Ext	Experimental	7	300.39	120.14	40.92	41.39	2.68	NA
SPA02Ext	Experimental	8	301.27	162.06	45.64	41.39	2.68	NA
SPA02Ext	Experimental	9	299.34	97.32	28.5	41.39	2.68	NA
SPA02Ext	Experimental	10	298.76	163.96	48.26	41.39	2.68	NA
SPA02Ext	Control	1	300.01	250.77	55.44	41.39	2.68	NA
SPA02Ext	Control	2	300.87	215.47	49.57	41.39	2.68	NA
SPA02Ext	Control	3	301.32	242.69	54.55	41.39	2.68	NA
SPA02Ext	Control	4	298.14	251.09	54.09	41.39	2.68	NA
SPA02Ext	Control	5	300.43	237.6	54.6	41.39	2.68	NA
TUR01Int	Experimental	1	300	104	34	NA	NA	NA
TUR01Int	Experimental	2	300	140	47	NA	NA	NA
TUR01Int	Experimental	3	300	193	50	NA	NA	NA
TUR01Int	Experimental	4	300	179	49	NA	NA	NA
TUR01Int	Experimental	5	300	175	48	NA	NA	NA
TUR01Int	Experimental	6	300	179	46	NA	NA	NA
TUR01Int	Experimental	7	300	170	50	NA	NA	NA
TUR01Int	Experimental	8	300	135	33	NA	NA	NA
TUR01Int	Experimental	9	300	176	46	NA	NA	NA
TUR01Int	Experimental	10	300	180	45	NA	NA	NA
TUR01Int	Control	1	300	201	49	NA	NA	NA
TUR01Int	Control	2	300	209	48	NA	NA	NA
TUR01Int	Control	3	300	210.6	49	NA	NA	NA
TUR01Int	Control	4	300	210.3	49	NA	NA	NA
TUR01Int	Control	5	300	201.6	47	NA	NA	NA
TUR01Ext	Experimental	1	300	51	33	NA	NA	NA
TUR01Ext	Experimental	2	300	174	48	NA	NA	NA
TUR01Ext	Experimental	3	300	191	55	NA	NA	NA
TUR01Ext	Experimental	4	300	180	55	NA	NA	NA
TUR01Ext	Experimental	5	300	190	53	NA	NA	NA
TUR01Ext	Experimental	6	300	168	49	NA	NA	NA
TUR01Ext	Experimental	7	300	184	51	NA	NA	NA
TUR01Ext	Experimental	8	300	172	53	NA	NA	NA
TUR01Ext	Experimental	9	300	169	54	NA	NA	NA
TUR01Ext	Experimental	10	300	157	54	NA	NA	NA
TUR01Ext	Control	1	300	214	53.6	NA	NA	NA
TUR01Ext	Control	2	300	209	50.6	NA	NA	NA
TUR01Ext	Control	3	300	222.3	56	NA	NA	NA
TUR01Ext	Control	4	300	216	51	NA	NA	NA
TUR01Ext	Control	5	300	208	53.6	NA	NA	NA
USA01Int	Experimental	1	301.63	174.823	81.7233	69.63	9.14	8.82
USA01Int	Experimental	2	301.37	161.49	72.3967	69.63	9.14	8.82
USA01Int	Experimental	3	296.63	117.347	69.7933	69.63	9.14	8.82
USA01Int	Experimental	4	301.36	198.22	68.46	69.63	9.14	8.82
USA01Int	Experimental	5	300.72	88.87	60.34	69.63	9.14	8.82
USA01Int	Experimental	6	299.66	76.16	57.7067	69.63	9.14	8.82
USA01Int	Experimental	7	300.4	204.54	61.4533	69.63	9.14	8.82
USA01Int	Experimental	8	300.5	175.11	69.06	69.63	9.14	8.82
USA01Int	Experimental	9	301.11	216.437	68.0333	69.63	9.14	8.82
USA01Int	Experimental	10	301.21	165.93	61.75	69.63	9.14	8.82
USA01Int	Control	1	300.9	232.457	57.1733	69.63	9.14	8.82
USA01Int	Control	2	298.51	203.47	68.74	69.63	9.14	8.82
USA01Int	Control	3	301.42	192.413	68.3433	69.63	9.14	8.82
USA01Int	Control	4	298.46	199.997	67.7533	69.63	9.14	8.82
USA01Int	Control	5	301.75	195.267	60.63	69.63	9.14	8.82
USA01Ext	Experimental	1	313.81	194.993	48.43	41.1	9.14	8.82
USA01Ext	Experimental	2	302.34	171.523	46.2633	41.1	9.14	8.82
USA01Ext	Experimental	3	299.78	175.937	46.2367	41.1	9.14	8.82
USA01Ext	Experimental	4	299.68	137.967	43.92	41.1	9.14	8.82
USA01Ext	Experimental	5	300.12	172.913	48.69	41.1	9.14	8.82
USA01Ext	Experimental	6	299.98	122.957	46.5467	41.1	9.14	8.82
USA01Ext	Experimental	7	300.38	168.45	44.49	41.1	9.14	8.82
USA01Ext	Experimental	8	299.85	142.067	48.4033	41.1	9.14	8.82
USA01Ext	Experimental	9	300.6	167.177	42.49	41.1	9.14	8.82
USA01Ext	Experimental	10	300.57	174.203	43.5433	41.1	9.14	8.82
USA01Ext	Control	1	300.35	190.527	48.25	41.1	9.14	8.82
USA01Ext	Control	2	299.43	198.033	47.24	41.1	9.14	8.82
USA01Ext	Control	3	299.72	195.607	49.4233	41.1	9.14	8.82
USA01Ext	Control	4	298.5	194.89	48.4567	41.1	9.14	8.82
USA01Ext	Control	5	323.49	183.717	54.25	41.1	9.14	8.82
VEN01Int	Experimental	1	296.6	60.2333	48.66	50.83	7.8	NA
VEN01Int	Experimental	2	297.05	100.673	57.1533	50.83	7.8	NA
VEN01Int	Experimental	3	297.24	99.12	70.7033	50.83	7.8	NA
VEN01Int	Experimental	4	300.54	59.1	49.4233	50.83	7.8	NA
VEN01Int	Experimental	5	298.69	88.81	65.8867	50.83	7.8	NA
VEN01Int	Experimental	6	299.49	83.43	67.0633	50.83	7.8	NA
VEN01Int	Experimental	7	297.95	51.46	47.56	50.83	7.8	NA
VEN01Int	Experimental	8	298.3	103.047	56.5733	50.83	7.8	NA
VEN01Int	Experimental	9	297.37	70.6767	58.85	50.83	7.8	NA
VEN01Int	Experimental	10	295.26	68.6733	51.6533	50.83	7.8	NA
VEN01Int	Control	1	298.85	111.94	61.1567	50.83	7.8	NA
VEN01Int	Control	2	298.25	97.4033	54.3533	50.83	7.8	NA
VEN01Int	Control	3	297.34	97.3833	53.5	50.83	7.8	NA
VEN01Int	Control	4	297.62	104.947	50.44	50.83	7.8	NA
VEN01Int	Control	5	297.26	127.077	53.96	50.83	7.8	NA
VEN01Ext	Experimental	1	297.31	102.493	54.6767	50.83	7.8	NA
VEN01Ext	Experimental	2	299.37	99.8	53.0033	50.83	7.8	NA
VEN01Ext	Experimental	3	299.18	100.673	59.4333	50.83	7.8	NA
VEN01Ext	Experimental	4	299.07	104.287	52.32	50.83	7.8	NA
VEN01Ext	Experimental	5	286.9	28.3567	25.66	50.83	7.8	NA
VEN01Ext	Experimental	6	293.9	27.06	25.1033	50.83	7.8	NA
VEN01Ext	Experimental	7	293.01	16.0633	14.9833	50.83	7.8	NA
VEN01Ext	Experimental	8	292.38	133.71	63.98	50.83	7.8	NA
VEN01Ext	Experimental	9	293.67	140.283	56.9133	50.83	7.8	NA
VEN01Ext	Experimental	10	296.61	139.987	68.2033	50.83	7.8	NA
VEN01Ext	Control	1	298.24	111.097	50.66	50.83	7.8	NA
VEN01Ext	Control	2	295.94	120.953	52.3067	50.83	7.8	NA
VEN01Ext	Control	3	297.81	101.42	53.1933	50.83	7.8	NA
VEN01Ext	Control	4	284.72	109.653	54.6167	50.83	7.8	NA
VEN01Ext	Control	5	292.82	124.093	56.83	50.83	7.8	NA
WAL01Int	Experimental	1	300	94.1167	34.53	NA	4.94	NA
WAL01Int	Experimental	2	300	94.7267	30.43	NA	4.94	NA
WAL01Int	Experimental	3	300	82.66	32.1967	NA	4.94	NA
WAL01Int	Experimental	4	300	52.8667	22.96	NA	4.94	NA
WAL01Int	Experimental	5	300	58.2533	24.0633	NA	4.94	NA
WAL01Int	Experimental	6	300	65.1867	23.6067	NA	4.94	NA
WAL01Int	Experimental	7	300	101.683	30.0367	NA	4.94	NA
WAL01Int	Experimental	8	300	67.6967	25.0033	NA	4.94	NA
WAL01Int	Experimental	9	300	82.1033	28.18	NA	4.94	NA
WAL01Int	Experimental	10	300	109.237	31.41	NA	4.94	NA
WAL01Int	Control	1	300	218.687	41.5933	NA	4.94	NA
WAL01Int	Control	2	300	207.67	41.7833	NA	4.94	NA
WAL01Int	Control	3	300	187.32	38.7233	NA	4.94	NA
WAL01Int	Control	4	300	64.63	25.6333	NA	4.94	NA
WAL01Int	Control	5	300	174.81	36.6633	NA	4.94	NA
WAL01Ext	Experimental	1	300	235.327	40.65	NA	4.94	NA
WAL01Ext	Experimental	2	300	164.867	34.1367	NA	4.94	NA
WAL01Ext	Experimental	3	300	83.9233	25.02	NA	4.94	NA
WAL01Ext	Experimental	4	300	209.773	39.1167	NA	4.94	NA
WAL01Ext	Experimental	5	300	108.093	27.4533	NA	4.94	NA
WAL01Ext	Experimental	6	300	109.363	28.7733	NA	4.94	NA
WAL01Ext	Experimental	7	300	195.303	37.31	NA	4.94	NA
WAL01Ext	Experimental	8	300	201.577	38.29	NA	4.94	NA
WAL01Ext	Experimental	9	300	174.81	37.1067	NA	4.94	NA
WAL01Ext	Experimental	10	300	213.24	40.1733	NA	4.94	NA
WAL01Ext	Control	1	300	261.777	44.69	NA	4.94	NA
WAL01Ext	Control	2	300	248.98	44.82	NA	4.94	NA
WAL01Ext	Control	3	300	266.053	44.8433	NA	4.94	NA
WAL01Ext	Control	4	300	266.647	44.9933	NA	4.94	NA
WAL01Ext	Control	5	300	259.7	45.54	NA	4.94	NA
WAL02Int	Experimental	1	300	171.333	27.4633	NA	4.94	NA
WAL02Int	Experimental	2	300	247	33.66	NA	4.94	NA
WAL02Int	Experimental	3	300	235	32.8	NA	4.94	NA
WAL02Int	Experimental	4	300	212.333	36.03	NA	4.94	NA
WAL02Int	Experimental	5	300	232	32.1167	NA	4.94	NA
WAL02Int	Experimental	6	300	244	39.7533	NA	4.94	NA
WAL02Int	Experimental	7	300	207	29.24	NA	4.94	NA
WAL02Int	Experimental	8	300	202.333	29.6367	NA	4.94	NA
WAL02Int	Experimental	9	300	236	32.9367	NA	4.94	NA
WAL02Int	Experimental	10	300	189	24.98	NA	4.94	NA
WAL02Int	Control	1	300	251	38.2733	NA	4.94	NA
WAL02Int	Control	2	300	260	43.41	NA	4.94	NA
WAL02Int	Control	3	300	262	36.5533	NA	4.94	NA
WAL02Int	Control	4	300	257	37.1233	NA	4.94	NA
WAL02Int	Control	5	300	257	37.72	NA	4.94	NA
WAL02Ext	Experimental	1	300	249.667	47.9767	NA	4.94	NA
WAL02Ext	Experimental	2	300	265	47.23	NA	4.94	NA
WAL02Ext	Experimental	3	300	269	46.9633	NA	4.94	NA
WAL02Ext	Experimental	4	300	262	47.31	NA	4.94	NA
WAL02Ext	Experimental	5	300	268	47.2767	NA	4.94	NA
WAL02Ext	Experimental	6	300	269	47.27	NA	4.94	NA
WAL02Ext	Experimental	7	300	266	46.3433	NA	4.94	NA
WAL02Ext	Experimental	8	300	252.667	46.35	NA	4.94	NA
WAL02Ext	Experimental	9	300	268	46.6633	NA	4.94	NA
WAL02Ext	Experimental	10	300	272	45.8567	NA	4.94	NA
WAL02Ext	Control	1	300	271	52.1367	NA	4.94	NA
WAL02Ext	Control	2	300	272	53.06	NA	4.94	NA
WAL02Ext	Control	3	300	272	52.8467	NA	4.94	NA
WAL02Ext	Control	4	300	272	53.2567	NA	4.94	NA
WAL02Ext	Control	5	300	274	53.1867	NA	4.94	NA
WAL03Int	Experimental	1	300	189	40.26	NA	4.94	NA
WAL03Int	Experimental	2	300	144.667	36.25	NA	4.94	NA
WAL03Int	Experimental	3	300	188	42.7067	NA	4.94	NA
WAL03Int	Experimental	4	300	173.667	37.9833	NA	4.94	NA
WAL03Int	Experimental	5	300	206	40.14	NA	4.94	NA
WAL03Int	Experimental	6	300	167.667	37.6533	NA	4.94	NA
WAL03Int	Experimental	7	300	159.667	36.1967	NA	4.94	NA
WAL03Int	Experimental	8	300	148	33.4967	NA	4.94	NA
WAL03Int	Experimental	9	300	193.667	38.24	NA	4.94	NA
WAL03Int	Experimental	10	300	175.333	36.5233	NA	4.94	NA
WAL03Int	Control	1	300	261	47.4133	NA	4.94	NA
WAL03Int	Control	2	300	254.667	46.59	NA	4.94	NA
WAL03Int	Control	3	300	260.333	46.9733	NA	4.94	NA
WAL03Int	Control	4	300	262	49.03	NA	4.94	NA
WAL03Int	Control	5	300	253	47.2967	NA	4.94	NA
WAL03Ext	Experimental	1	300	269	55.7467	NA	4.94	NA
WAL03Ext	Experimental	2	300	269.667	55.4967	NA	4.94	NA
WAL03Ext	Experimental	3	300	271	53.46	NA	4.94	NA
WAL03Ext	Experimental	4	300	268	54.3567	NA	4.94	NA
WAL03Ext	Experimental	5	300	268.333	55.0333	NA	4.94	NA
WAL03Ext	Experimental	6	300	274.667	53.48	NA	4.94	NA
WAL03Ext	Experimental	7	300	268.333	52.6433	NA	4.94	NA
WAL03Ext	Experimental	8	300	271.333	54.5867	NA	4.94	NA
WAL03Ext	Experimental	9	300	266	52.9767	NA	4.94	NA
WAL03Ext	Experimental	10	300	273	52.87	NA	4.94	NA
WAL03Ext	Control	1	300	275	56.5133	NA	4.94	NA
WAL03Ext	Control	2	300	274	54.43	NA	4.94	NA
WAL03Ext	Control	3	300	277.333	53.8533	NA	4.94	NA
WAL03Ext	Control	4	300	280	54.1	NA	4.94	NA
WAL03Ext	Control	5	300	277	53.8833	NA	4.94	NA

## Sheet: S4 - TRAPS
Site Code	Trap number	Acanthobodilus_immundus	Acrossus_luridus	Agamopus_viridis	Agrilinus_ater	Agrilinus_sordidus	Alloblackburneus_lentus	Alloblackburneus_rubeolus	Anoplotrupes_stercorosus	Aphodiinae_sp1	Aphodiinae_sp2	Aphodiinae_sp3	Aphodius_amoenas	Aphodius_brasiliensis	Aphodius_constans	Aphodius_depressus	Aphodius_dimidiatus	Aphodius_dorsalis	Aphodius_equestris	Aphodius_fimetarius	Aphodius_foetens	Aphodius_foetidus	Aphodius_granarius	Aphodius_impurus	Aphodius_inmundus	Aphodius_lineolatus	Aphodius_moestus	Aphodius_pedellus	Aphodius_plagiatus	Aphodius_prodromus	Aphodius_pusillus	Aphodius_russatus	Aphodius_satellitius	Aphodius_sp1.AUS01	Aphodius_sp1.COL01	Aphodius_sp1.COL02	Aphodius_sp1.ECU02	Aphodius_sp1.SOU01	Aphodius_sp2.COL01	Aphodius_sp2.ECU02	Aphodius_sp2.GER01	Aphodius_sp2.SOU01	Aphodius_sp3	Aphodius_sphacelatus	Aphodius_tersus	Aphodius_vitellinus	Ataenius_gracilis	Ataenius_punctipennis	Ataenius_sculptor
ARG01Ext	1	0	0	0	0	0	0	0	0	0	0	0	0	0	0	0	0	0	0	0	0	0	0	0	0	0	0	0	0	0	0	0	0	0	0	0	0	0	0	0	0	0	0	0	0	0	1	0	0
ARG01Ext	2	0	0	0	0	0	0	0	0	0	0	0	0	0	0	0	0	0	0	0	0	0	0	0	0	0	0	0	0	0	0	0	0	0	0	0	0	0	0	0	0	0	0	0	0	0	0	0	0
ARG01Ext	3	0	0	0	0	0	0	0	0	0	0	0	0	0	0	0	0	0	0	0	0	0	0	0	0	0	0	0	0	0	0	0	0	0	0	0	0	0	0	0	0	0	0	0	0	0	0	0	0
ARG01Ext	4	0	0	0	0	0	0	0	0	0	0	0	0	0	0	0	0	0	0	0	0	0	0	0	0	0	0	0	0	0	0	0	0	0	0	0	0	0	0	0	0	0	0	0	0	0	0	0	0
ARG01Ext	5	0	0	0	0	0	0	0	0	0	0	0	0	0	0	0	0	0	0	0	0	0	0	0	0	0	0	0	0	0	0	0	0	0	0	0	0	0	0	0	0	0	0	0	0	0	0	0	0
ARG01Ext	6	0	0	0	0	0	0	0	0	0	0	0	0	0	0	0	0	0	0	0	0	0	0	0	0	0	0	0	0	0	0	0	0	0	0	0	0	0	0	0	0	0	0	0	0	0	0	0	0
ARG01Ext	7	0	0	0	0	0	0	0	0	0	0	0	0	0	0	0	0	0	0	0	0	0	0	0	0	0	0	0	0	0	0	0	0	0	0	0	0	0	0	0	0	0	0	0	0	0	3	0	0
ARG01Ext	8	0	0	0	0	0	0	0	0	0	0	0	0	0	0	0	0	0	0	0	0	0	0	0	0	0	0	0	0	0	0	0	0	0	0	0	0	0	0	0	0	0	0	0	0	0	0	0	0
ARG01Ext	9	0	0	0	0	0	0	0	0	0	0	0	0	0	0	0	0	0	0	0	0	0	0	0	0	0	0	0	0	0	0	0	0	0	0	0	0	0	0	0	0	0	0	0	0	0	2	0	0
ARG01Ext	10	0	0	0	0	0	0	0	0	0	0	0	0	0	0	0	0	0	0	0	0	0	0	0	0	0	0	0	0	0	0	0	0	0	0	0	0	0	0	0	0	0	0	0	0	0	0	0	0
ARG01Int	1	0	0	0	0	0	0	0	0	0	0	0	0	0	0	0	0	0	0	0	0	0	0	0	0	0	0	0	0	0	0	0	0	0	0	0	0	0	0	0	0	0	0	0	0	0	0	0	0
ARG01Int	2	0	0	0	0	0	0	0	0	0	0	0	0	0	0	0	0	0	0	0	0	0	0	0	0	0	0	0	0	0	0	0	0	0	0	0	0	0	0	0	0	0	0	0	0	0	0	0	0
ARG01Int	3	0	0	0	0	0	0	0	0	0	0	0	0	0	0	0	0	0	0	0	0	0	0	0	0	0	0	0	0	0	0	0	0	0	0	0	0	0	0	0	0	0	0	0	0	0	0	0	0
ARG01Int	4	0	0	0	0	0	0	0	0	0	0	0	0	0	0	0	0	0	0	0	0	0	0	0	0	0	0	0	0	0	0	0	0	0	0	0	0	0	0	0	0	0	0	0	0	0	0	0	0
ARG01Int	5	0	0	0	0	0	0	0	0	0	0	0	0	0	0	0	0	0	0	0	0	0	0	0	0	0	0	0	0	0	0	0	0	0	0	0	0	0	0	0	0	0	0	0	0	0	0	0	0
ARG01Int	6	0	0	0	0	0	0	0	0	0	0	0	0	0	0	0	0	0	0	0	0	0	0	0	0	0	0	0	0	0	0	0	0	0	0	0	0	0	0	0	0	0	0	0	0	0	0	0	0
ARG01Int	7	0	0	0	0	0	0	0	0	0	0	0	0	0	0	0	0	0	0	0	0	0	0	0	0	0	0	0	0	0	0	0	0	0	0	0	0	0	0	0	0	0	0	0	0	0	0	0	0
ARG01Int	8	0	0	0	0	0	0	0	0	0	0	0	0	0	0	0	0	0	0	0	0	0	0	0	0	0	0	0	0	0	0	0	0	0	0	0	0	0	0	0	0	0	0	0	0	0	0	0	0
ARG01Int	9	0	0	0	0	0	0	0	0	0	0	0	0	0	0	0	0	0	0	0	0	0	0	0	0	0	0	0	0	0	0	0	0	0	0	0	0	0	0	0	0	0	0	0	0	0	0	0	0
ARG01Int	10	0	0	0	0	0	0	0	0	0	0	0	0	0	0	0	0	0	0	0	0	0	0	0	0	0	0	0	0	0	0	0	0	0	0	0	0	0	0	0	0	0	0	0	0	0	0	0	0
AUS01Ext	1	0	0	0	0	0	0	0	0	0	0	0	0	0	0	0	0	0	0	0	0	0	0	0	0	0	0	0	0	0	0	0	0	3	0	0	0	0	0	0	0	0	0	0	0	0	0	0	0
AUS01Ext	2	0	0	0	0	0	0	0	0	0	0	0	0	0	0	0	0	0	0	0	0	0	0	0	0	0	0	0	0	0	0	0	0	1	0	0	0	0	0	0	0	0	0	0	0	0	0	0	0
AUS01Ext	3	0	0	0	0	0	0	0	0	0	0	0	0	0	0	0	0	0	0	0	0	0	0	0	0	0	0	0	0	0	0	0	0	0	0	0	0	0	0	0	0	0	0	0	0	0	0	0	0
AUS01Ext	4	0	1	0	0	0	0	0	0	0	0	0	0	0	0	0	0	0	0	0	0	0	0	0	0	0	0	0	0	0	0	0	0	9	0	0	0	0	0	0	0	0	0	0	0	0	0	0	0
AUS01Ext	5	0	0	0	0	0	0	0	0	0	0	0	0	0	0	0	0	0	0	0	0	0	0	0	0	0	0	0	0	0	0	0	0	30	0	0	0	0	0	0	0	0	0	0	0	0	0	0	0
AUS01Ext	6	0	0	0	0	0	0	0	0	0	0	0	0	0	0	0	0	0	0	0	0	0	0	0	0	0	0	0	0	0	0	0	0	0	0	0	0	0	0	0	0	0	0	0	0	0	0	0	0
AUS01Ext	7	0	0	0	0	0	0	0	0	0	0	0	0	0	0	0	0	0	0	0	0	0	0	0	0	0	0	0	0	0	0	0	0	0	0	0	0	0	0	0	0	0	0	0	0	0	0	0	0
AUS01Ext	8	0	0	0	0	0	0	0	0	0	0	0	0	0	0	0	0	0	0	0	0	0	0	0	0	0	0	0	0	0	0	0	0	0	0	0	0	0	0	0	0	0	0	0	0	0	0	0	0
AUS01Ext	9	0	0	0	0	0	0	0	0	0	0	0	0	0	0	0	0	0	0	0	0	0	0	0	0	0	0	0	0	0	0	0	0	0	0	0	0	0	0	0	0	0	0	0	0	0	0	0	0
AUS01Ext	10	0	0	0	0	0	0	0	0	0	0	0	0	0	0	0	0	0	0	0	0	0	0	0	0	0	0	0	0	0	0	0	0	0	0	0	0	0	0	0	0	0	0	0	0	0	0	0	0
AUS01Int	1	0	0	0	0	0	0	0	0	0	0	0	0	0	0	0	0	0	0	0	0	0	0	0	0	0	0	0	0	0	0	0	0	0	0	0	0	0	0	0	0	0	0	0	0	0	0	0	0
AUS01Int	2	0	1	0	0	0	0	0	0	0	0	0	0	0	0	0	0	0	0	0	0	0	0	0	0	0	0	0	0	0	0	0	0	1	0	0	0	0	0	0	0	0	0	0	0	0	0	0	0
AUS01Int	3	0	0	0	0	0	0	0	0	0	0	0	0	0	0	0	0	0	0	0	0	0	0	0	0	0	0	0	0	0	0	0	0	0	0	0	0	0	0	0	0	0	0	0	0	0	0	0	0
AUS01Int	4	0	0	0	0	0	0	0	0	0	0	0	0	0	0	0	0	0	0	0	0	0	0	0	0	0	0	0	0	0	0	0	0	0	0	0	0	0	0	0	0	0	0	0	0	0	0	0	0
AUS01Int	5	0	0	0	0	0	0	0	0	0	0	0	0	0	0	0	0	0	0	0	0	0	0	0	0	0	0	0	0	0	0	0	0	1	0	0	0	0	0	0	0	0	0	0	0	0	0	0	0
AUS01Int	6	0	0	0	0	0	0	0	0	0	0	0	0	0	0	0	0	0	0	0	0	0	0	0	0	0	0	0	0	0	0	0	0	0	0	0	0	0	0	0	0	0	0	0	0	0	0	0	0
AUS01Int	7	0	0	0	0	0	0	0	0	0	0	0	0	0	0	0	0	0	0	0	0	0	0	0	0	0	0	0	0	0	0	0	0	0	0	0	0	0	0	0	0	0	0	0	0	0	0	0	0
AUS01Int	8	0	0	0	0	0	0	0	0	0	0	0	0	0	0	0	0	0	0	0	0	0	0	0	0	0	0	0	0	0	0	0	0	1	0	0	0	0	0	0	0	0	0	0	0	0	0	0	0
AUS01Int	9	0	0	0	0	0	0	0	0	0	0	0	0	0	0	0	0	0	0	0	0	0	0	0	0	0	0	0	0	0	0	0	0	0	0	0	0	0	0	0	0	0	0	0	0	0	0	0	0
AUS01Int	10	0	0	0	0	0	0	0	0	0	0	0	0	0	0	0	0	0	0	0	0	0	0	0	0	0	0	0	0	0	0	0	0	0	0	0	0	0	0	0	0	0	0	0	0	0	0	0	0
AUS02Ext	1	0	0	0	0	0	0	0	0	0	0	0	0	0	0	0	0	0	0	6	0	0	0	0	0	0	0	0	0	0	0	0	0	0	0	0	0	0	0	0	0	0	0	0	0	0	0	0	0
AUS02Ext	2	0	0	0	0	0	0	0	0	0	0	0	0	0	0	0	0	0	0	0	0	0	0	0	0	0	0	0	0	0	0	0	0	0	0	0	0	0	0	0	0	0	0	0	0	0	0	0	0
AUS02Ext	3	0	0	0	0	0	0	0	0	0	0	0	0	0	0	0	0	0	0	1	0	0	0	0	0	0	0	0	0	0	0	0	0	0	0	0	0	0	0	0	0	0	0	0	0	0	0	0	0
AUS02Ext	4	0	0	0	0	0	0	0	0	0	0	0	0	0	0	0	0	0	0	7	0	0	0	0	0	0	0	0	0	0	0	0	0	0	0	0	0	0	0	0	0	0	0	0	0	0	0	0	0
AUS02Ext	5	0	0	0	0	0	0	0	0	0	0	0	0	0	0	0	0	0	0	0	0	0	0	0	0	0	0	0	0	0	0	0	0	0	0	0	0	0	0	0	0	0	0	0	0	0	0	0	0
AUS02Ext	6	0	0	0	0	0	0	0	0	0	0	0	0	0	0	0	0	0	0	1	0	0	0	0	0	0	0	0	0	0	0	0	0	0	0	0	0	0	0	0	0	0	0	0	0	0	0	0	0
AUS02Ext	7	0	0	0	0	0	0	0	0	0	0	0	0	0	0	0	0	0	0	2	0	0	0	0	0	0	0	0	0	0	0	0	0	0	0	0	0	0	0	0	0	0	0	0	0	0	0	0	0
AUS02Ext	8	0	0	0	0	0	0	0	0	0	0	0	0	0	0	0	0	0	0	1	0	0	0	0	0	0	0	0	0	0	0	0	0	0	0	0	0	0	0	0	0	0	0	0	0	0	0	0	0
AUS02Ext	9	0	0	0	0	0	0	0	0	0	0	0	0	0	0	0	0	0	0	2	0	0	0	0	0	0	0	0	0	0	0	0	0	0	0	0	0	0	0	0	0	0	0	0	0	0	0	0	0
AUS02Ext	10	0	0	0	0	0	0	0	0	0	0	0	0	0	0	0	0	0	0	0	0	0	0	0	0	0	0	0	0	0	0	0	0	0	0	0	0	0	0	0	0	0	0	0	0	0	0	0	0
AUS02Int	1	0	0	0	0	0	0	0	0	0	0	0	0	0	0	0	0	0	0	0	0	0	0	0	0	0	0	0	0	0	0	0	0	0	0	0	0	0	0	0	0	0	0	0	0	0	0	0	0
AUS02Int	2	0	0	0	0	0	0	0	0	0	0	0	0	0	0	0	0	0	0	3	0	0	0	0	0	0	0	0	0	0	0	0	0	0	0	0	0	0	0	0	0	0	0	0	0	0	0	0	0
AUS02Int	3	0	0	0	0	0	0	0	0	0	0	0	0	0	0	0	0	0	0	0	0	0	0	0	0	0	0	0	0	0	0	0	0	0	0	0	0	0	0	0	0	0	0	0	0	0	0	0	0
AUS02Int	4	0	0	0	0	0	0	0	0	0	0	0	0	0	0	0	0	0	0	0	0	0	0	0	0	0	0	0	0	0	0	0	0	0	0	0	0	0	0	0	0	0	0	0	0	0	0	0	0
AUS02Int	5	0	0	0	0	0	0	0	0	0	0	0	0	0	0	0	0	0	0	1	0	0	0	0	0	0	0	0	0	0	0	0	0	0	0	0	0	0	0	0	0	0	0	0	0	0	0	0	0
AUS02Int	6	0	0	0	0	0	0	0	0	0	0	0	0	0	0	0	0	0	0	1	0	0	0	0	0	0	0	0	0	0	0	0	0	0	0	0	0	0	0	0	0	0	0	0	0	0	0	0	0
AUS02Int	7	0	0	0	0	0	0	0	0	0	0	0	0	0	0	0	0	0	0	0	0	0	0	0	0	0	0	0	0	0	0	0	0	0	0	0	0	0	0	0	0	0	0	0	0	0	0	0	0
AUS02Int	8	0	0	0	0	0	0	0	0	0	0	0	0	0	0	0	0	0	0	0	0	0	0	0	0	0	0	0	0	0	0	0	0	0	0	0	0	0	0	0	0	0	0	0	0	0	0	0	0
AUS02Int	9	0	0	0	0	0	0	0	0	0	0	0	0	0	0	0	0	0	0	0	0	0	0	0	0	0	0	0	0	0	0	0	0	0	0	0	0	0	0	0	0	0	0	0	0	0	0	0	0
AUS02Int	10	0	0	0	0	0	0	0	0	0	0	0	0	0	0	0	0	0	0	1	0	0	0	0	0	0	0	0	0	0	0	0	0	0	0	0	0	0	0	0	0	0	0	0	0	0	0	0	0
BEL01Ext	1	0	16	0	0	0	0	0	0	0	0	0	0	0	0	0	0	0	0	0	1	0	0	0	0	0	0	0	0	0	0	0	0	0	0	0	0	0	0	0	0	0	0	0	0	0	0	0	0
BEL01Ext	2	0	107	0	0	0	0	0	0	0	0	0	0	0	0	0	0	0	0	0	0	0	0	0	0	0	0	0	0	0	0	0	0	0	0	0	0	0	0	0	0	0	0	0	0	0	0	0	0
BEL01Ext	3	0	131	0	0	0	0	0	0	0	0	0	0	0	0	0	0	0	0	0	0	0	0	0	0	0	0	0	0	0	0	0	0	0	0	0	0	0	0	0	0	0	0	0	0	0	0	0	0
BEL01Ext	4	0	151	0	1	0	0	0	0	0	0	0	0	0	0	0	0	0	0	0	1	0	0	0	0	0	0	0	0	0	0	0	0	0	0	0	0	0	0	0	0	0	0	0	0	0	0	0	0
BEL01Ext	5	0	75	0	0	0	0	0	0	0	0	0	0	0	0	0	0	0	0	0	1	0	0	0	0	0	0	0	0	0	0	0	0	0	0	0	0	0	0	0	0	0	0	0	0	0	0	0	0
BEL01Ext	6	0	63	0	0	0	0	0	0	0	0	0	0	0	0	0	0	0	0	0	1	0	0	0	0	0	0	0	0	0	0	0	0	0	0	0	0	0	0	0	0	0	0	0	0	0	0	0	0
BEL01Ext	7	0	52	0	0	0	0	0	0	0	0	0	0	0	0	0	0	0	0	0	1	0	0	0	0	0	0	0	0	0	0	0	0	0	0	0	0	0	0	0	0	0	0	0	0	0	0	0	0
BEL01Ext	8	0	52	0	0	0	0	0	0	0	0	0	0	0	0	0	0	0	0	0	0	0	0	0	0	0	0	0	0	0	0	0	0	0	0	0	0	0	0	0	0	0	0	0	0	0	0	0	0
BEL01Ext	9	0	4	0	0	0	0	0	0	0	0	0	0	0	0	0	0	0	0	0	0	0	0	0	0	0	0	0	0	0	0	0	0	0	0	0	0	0	0	0	0	0	0	0	0	0	0	0	0
BEL01Ext	10	0	10	0	0	0	0	0	0	0	0	0	0	0	0	0	0	0	0	0	1	0	0	0	0	0	0	0	0	0	0	0	0	0	0	0	0	0	0	0	0	0	0	0	0	0	0	0	0
BEL01Int	1	0	11	0	0	0	0	0	0	0	0	0	0	0	0	0	0	0	0	0	0	0	0	0	0	0	0	0	0	0	0	0	0	0	0	0	0	0	0	0	0	0	0	0	0	0	0	0	0
BEL01Int	2	0	7	0	0	0	0	0	0	0	0	0	0	0	0	0	0	0	0	0	0	0	0	0	0	0	0	0	0	0	0	0	0	0	0	0	0	0	0	0	0	0	0	0	0	0	0	0	0
BEL01Int	3	0	9	0	0	0	0	0	0	0	0	0	0	0	0	0	0	0	0	0	0	0	0	0	0	0	0	0	0	0	0	0	0	0	0	0	0	0	0	0	0	0	0	0	0	0	0	0	0
BEL01Int	4	0	11	0	0	0	0	0	0	0	0	0	0	0	0	0	0	0	0	0	0	0	0	0	0	0	0	0	0	0	0	0	0	0	0	0	0	0	0	0	0	0	0	0	0	0	0	0	0
BEL01Int	5	0	5	0	0	0	0	0	0	0	0	0	0	0	0	0	0	0	0	0	0	0	0	0	0	0	0	0	0	0	0	0	0	0	0	0	0	0	0	0	0	0	0	0	0	0	0	0	0
BEL01Int	6	0	8	0	0	0	0	0	0	0	0	0	0	0	0	0	0	0	0	0	0	0	0	0	0	0	0	0	0	0	0	0	0	0	0	0	0	0	0	0	0	0	0	0	0	0	0	0	0
BEL01Int	7	0	9	0	0	0	0	0	0	0	0	0	0	0	0	0	0	0	0	0	0	0	0	0	0	0	0	0	0	0	0	0	0	0	0	0	0	0	0	0	0	0	0	0	0	0	0	0	0
BEL01Int	8	0	20	0	0	0	0	0	0	0	0	0	0	0	0	0	0	0	0	0	0	0	0	0	0	0	0	0	0	0	0	0	0	0	0	0	0	0	0	0	0	0	0	0	0	0	0	0	0
BEL01Int	9	0	6	0	0	0	0	0	0	0	0	0	0	0	0	0	0	0	0	0	0	0	0	0	0	0	0	0	0	0	0	0	0	0	0	0	0	0	0	0	0	0	0	0	0	0	0	0	0
BEL01Int	10	0	7	0	0	0	0	0	0	0	0	0	0	0	0	0	0	0	0	0	0	0	0	0	0	0	0	0	0	0	0	0	0	0	0	0	0	0	0	0	0	0	0	0	0	0	0	0	0
BRA01Ext	1	0	0	0	0	0	0	0	0	0	0	0	0	0	0	0	0	0	0	0	0	0	0	0	0	0	0	0	0	0	0	0	0	0	0	0	0	0	0	0	0	0	0	0	0	0	0	0	0
BRA01Ext	2	0	0	0	0	0	0	0	0	0	0	0	0	0	0	0	0	0	0	0	0	0	0	0	0	0	0	0	0	0	0	0	0	0	0	0	0	0	0	0	0	0	0	0	0	0	0	0	0
BRA01Ext	3	0	0	0	0	0	0	0	0	0	0	0	0	0	0	0	0	0	0	0	0	0	0	0	0	0	0	0	0	0	0	0	0	0	0	0	0	0	0	0	0	0	0	0	0	0	0	0	0
BRA01Ext	4	0	0	2	0	0	0	0	0	0	0	0	0	0	0	0	0	0	0	0	0	0	0	0	0	0	0	0	0	0	0	0	0	0	0	0	0	0	0	0	0	0	0	0	0	0	0	0	0
BRA01Ext	5	0	0	1	0	0	0	0	0	0	0	0	0	0	0	0	0	0	0	0	0	0	0	0	0	0	0	0	0	0	0	0	0	0	0	0	0	0	0	0	0	0	0	0	0	0	0	0	0
BRA01Ext	6	0	0	0	0	0	0	0	0	0	0	0	0	0	0	0	0	0	0	0	0	0	0	0	0	0	0	0	0	0	0	0	0	0	0	0	0	0	0	0	0	0	0	0	0	0	0	0	0
BRA01Ext	7	0	0	3	0	0	0	0	0	0	0	0	0	0	0	0	0	0	0	0	0	0	0	0	0	0	0	0	0	0	0	0	0	0	0	0	0	0	0	0	0	0	0	0	0	0	0	0	0
BRA01Ext	8	0	0	4	0	0	0	0	0	0	0	0	0	0	0	0	0	0	0	0	0	0	0	0	0	0	0	0	0	0	0	0	0	0	0	0	0	0	0	0	0	0	0	0	0	0	0	0	0
BRA01Ext	9	0	0	0	0	0	0	0	0	0	0	0	0	0	0	0	0	0	0	0	0	0	0	0	0	0	0	0	0	0	0	0	0	0	0	0	0	0	0	0	0	0	0	0	0	0	0	0	0
BRA01Ext	10	0	0	4	0	0	0	0	0	0	0	0	0	0	0	0	0	0	0	0	0	0	0	0	0	0	0	0	0	0	0	0	0	0	0	0	0	0	0	0	0	0	0	0	0	0	0	0	0
BRA01Int	1	0	0	0	0	0	0	0	0	0	0	0	0	0	0	0	0	0	0	0	0	0	0	0	0	0	0	0	0	0	0	0	0	0	0	0	0	0	0	0	0	0	0	0	0	0	0	0	0
BRA01Int	2	0	0	0	0	0	0	0	0	0	0	0	0	0	0	0	0	0	0	0	0	0	0	0	0	0	0	0	0	0	0	0	0	0	0	0	0	0	0	0	0	0	0	0	0	0	0	0	0
BRA01Int	3	0	0	0	0	0	0	0	0	0	0	0	0	0	0	0	0	0	0	0	0	0	0	0	0	0	0	0	0	0	0	0	0	0	0	0	0	0	0	0	0	0	0	0	0	0	0	0	0
BRA01Int	4	0	0	0	0	0	0	0	0	0	0	0	0	0	0	0	0	0	0	0	0	0	0	0	0	0	0	0	0	0	0	0	0	0	0	0	0	0	0	0	0	0	0	0	0	0	0	0	0
BRA01Int	5	0	0	0	0	0	0	0	0	0	0	0	0	0	0	0	0	0	0	0	0	0	0	0	0	0	0	0	0	0	0	0	0	0	0	0	0	0	0	0	0	0	0	0	0	0	0	0	0
BRA01Int	6	0	0	0	0	0	0	0	0	0	0	0	0	0	0	0	0	0	0	0	0	0	0	0	0	0	0	0	0	0	0	0	0	0	0	0	0	0	0	0	0	0	0	0	0	0	0	0	0
BRA01Int	7	0	0	0	0	0	0	0	0	0	0	0	0	0	0	0	0	0	0	0	0	0	0	0	0	0	0	0	0	0	0	0	0	0	0	0	0	0	0	0	0	0	0	0	0	0	0	0	0
BRA01Int	8	0	0	0	0	0	0	0	0	0	0	0	0	0	0	0	0	0	0	0	0	0	0	0	0	0	0	0	0	0	0	0	0	0	0	0	0	0	0	0	0	0	0	0	0	0	0	0	0
BRA01Int	9	0	0	0	0	0	0	0	0	0	0	0	0	0	0	0	0	0	0	0	0	0	0	0	0	0	0	0	0	0	0	0	0	0	0	0	0	0	0	0	0	0	0	0	0	0	0	0	0
BRA01Int	10	0	0	0	0	0	0	0	0	0	0	0	0	0	0	0	0	0	0	0	0	0	0	0	0	0	0	0	0	0	0	0	0	0	0	0	0	0	0	0	0	0	0	0	0	0	0	0	0
BRA02Ext	1	0	0	0	0	0	0	0	0	0	0	0	0	0	0	0	0	0	0	0	0	0	0	0	0	0	0	0	0	0	0	0	0	0	0	0	0	0	0	0	0	0	0	0	0	0	0	0	0
BRA02Ext	2	0	0	0	0	0	0	0	0	0	0	0	0	0	0	0	0	0	0	0	0	0	0	0	0	0	0	0	0	0	0	0	0	0	0	0	0	0	0	0	0	0	0	0	0	0	0	0	0
BRA02Ext	3	0	0	0	0	0	0	0	0	0	0	0	0	0	0	0	0	0	0	0	0	0	0	0	0	0	0	0	0	0	0	0	0	0	0	0	0	0	0	0	0	0	0	0	0	0	0	0	0
BRA02Ext	4	0	0	0	0	0	0	0	0	0	0	0	0	0	0	0	0	0	0	0	0	0	0	0	0	0	0	0	0	0	0	0	0	0	0	0	0	0	0	0	0	0	0	0	0	0	0	0	0
BRA02Ext	5	0	0	0	0	0	0	0	0	0	0	0	0	0	0	0	0	0	0	0	0	0	0	0	0	0	0	0	0	0	0	0	0	0	0	0	0	0	0	0	0	0	0	0	0	0	0	0	0
BRA02Ext	6	0	0	0	0	0	0	0	0	0	0	0	0	0	0	0	0	0	0	0	0	0	0	0	0	0	0	0	0	0	0	0	0	0	0	0	0	0	0	0	0	0	0	0	0	0	0	0	0
BRA02Ext	7	0	0	0	0	0	0	0	0	0	0	0	0	0	0	0	0	0	0	0	0	0	0	0	0	0	0	0	0	0	0	0	0	0	0	0	0	0	0	0	0	0	0	0	0	0	0	0	0
BRA02Ext	8	0	0	0	0	0	0	0	0	0	0	0	0	0	0	0	0	0	0	0	0	0	0	0	0	0	0	0	0	0	0	0	0	0	0	0	0	0	0	0	0	0	0	0	0	0	0	0	0
BRA02Ext	9	0	0	0	0	0	0	0	0	0	0	0	0	0	0	0	0	0	0	0	0	0	0	0	0	0	0	0	0	0	0	0	0	0	0	0	0	0	0	0	0	0	0	0	0	0	0	0	0
BRA02Ext	10	0	0	1	0	0	0	0	0	0	0	0	0	0	0	0	0	0	0	0	0	0	0	0	0	0	0	0	0	0	0	0	0	0	0	0	0	0	0	0	0	0	0	0	0	0	0	0	0
BRA02Int	1	0	0	0	0	0	0	0	0	0	0	0	0	0	0	0	0	0	0	0	0	0	0	0	0	0	0	0	0	0	0	0	0	0	0	0	0	0	0	0	0	0	0	0	0	0	0	0	0
BRA02Int	2	0	0	0	0	0	0	0	0	0	0	0	0	0	0	0	0	0	0	0	0	0	0	0	0	0	0	0	0	0	0	0	0	0	0	0	0	0	0	0	0	0	0	0	0	0	0	0	0
BRA02Int	3	0	0	2	0	0	0	0	0	0	0	0	0	0	0	0	0	0	0	0	0	0	0	0	0	0	0	0	0	0	0	0	0	0	0	0	0	0	0	0	0	0	0	0	0	0	0	0	0
BRA02Int	4	0	0	0	0	0	0	0	0	0	0	0	0	0	0	0	0	0	0	0	0	0	0	0	0	0	0	0	0	0	0	0	0	0	0	0	0	0	0	0	0	0	0	0	0	0	0	0	0
BRA02Int	5	0	0	4	0	0	0	0	0	0	0	0	0	0	0	0	0	0	0	0	0	0	0	0	0	0	0	0	0	0	0	0	0	0	0	0	0	0	0	0	0	0	0	0	0	0	0	0	0
BRA02Int	6	0	0	0	0	0	0	0	0	0	0	0	0	0	0	0	0	0	0	0	0	0	0	0	0	0	0	0	0	0	0	0	0	0	0	0	0	0	0	0	0	0	0	0	0	0	0	0	0
BRA02Int	7	0	0	2	0	0	0	0	0	0	0	0	0	0	0	0	0	0	0	0	0	0	0	0	0	0	0	0	0	0	0	0	0	0	0	0	0	0	0	0	0	0	0	0	0	0	0	0	0
BRA02Int	8	0	0	1	0	0	0	0	0	0	0	0	0	0	0	0	0	0	0	0	0	0	0	0	0	0	0	0	0	0	0	0	0	0	0	0	0	0	0	0	0	0	0	0	0	0	0	0	0
BRA02Int	9	0	0	0	0	0	0	0	0	0	0	0	0	0	0	0	0	0	0	0	0	0	0	0	0	0	0	0	0	0	0	0	0	0	0	0	0	0	0	0	0	0	0	0	0	0	0	0	0
BRA02Int	10	0	0	0	0	0	0	0	0	0	0	0	0	0	0	0	0	0	0	0	0	0	0	0	0	0	0	0	0	0	0	0	0	0	0	0	0	0	0	0	0	0	0	0	0	0	0	0	0
BRA03Ext	1	0	0	0	0	0	0	0	0	0	0	0	0	0	0	0	0	0	0	0	0	0	0	0	0	0	0	0	0	0	0	0	0	0	0	0	0	0	0	0	0	0	0	0	0	0	0	0	0
BRA03Ext	2	0	0	0	0	0	0	0	0	0	0	0	0	0	0	0	0	0	0	0	0	0	0	0	0	0	0	0	0	0	0	0	0	0	0	0	0	0	0	0	0	0	0	0	0	0	0	0	0
BRA03Ext	3	0	0	0	0	0	0	0	0	0	0	0	0	0	0	0	0	0	0	0	0	0	0	0	0	0	0	0	0	0	0	0	0	0	0	0	0	0	0	0	0	0	0	0	0	0	0	0	0
BRA03Ext	4	0	0	0	0	0	0	0	0	0	0	0	0	0	0	0	0	0	0	0	0	0	0	0	0	0	0	0	0	0	0	0	0	0	0	0	0	0	0	0	0	0	0	0	0	0	0	0	0
BRA03Ext	5	0	0	0	0	0	0	0	0	0	0	0	0	0	0	0	0	0	0	0	0	0	0	0	0	0	0	0	0	0	0	0	0	0	0	0	0	0	0	0	0	0	0	0	0	0	0	0	0
BRA03Ext	6	0	0	0	0	0	0	0	0	0	0	0	0	0	0	0	0	0	0	0	0	0	0	0	0	0	0	0	0	0	0	0	0	0	0	0	0	0	0	0	0	0	0	0	0	0	0	0	0
BRA03Ext	7	0	0	0	0	0	0	0	0	0	0	0	0	0	0	0	0	0	0	0	0	0	0	0	0	0	0	0	0	0	0	0	0	0	0	0	0	0	0	0	0	0	0	0	0	0	0	0	0
BRA03Ext	8	0	0	0	0	0	0	0	0	0	0	0	0	0	0	0	0	0	0	0	0	0	0	0	0	0	0	0	0	0	0	0	0	0	0	0	0	0	0	0	0	0	0	0	0	0	0	0	0
BRA03Ext	9	0	0	0	0	0	0	0	0	0	0	0	0	0	0	0	0	0	0	0	0	0	0	0	0	0	0	0	0	0	0	0	0	0	0	0	0	0	0	0	0	0	0	0	0	0	0	0	0
BRA03Ext	10	0	0	0	0	0	0	0	0	0	0	0	0	0	0	0	0	0	0	0	0	0	0	0	0	0	0	0	0	0	0	0	0	0	0	0	0	0	0	0	0	0	0	0	0	0	0	0	0
BRA03Int	1	0	0	0	0	0	0	0	0	0	0	0	0	0	0	0	0	0	0	0	0	0	0	0	0	0	0	0	0	0	0	0	0	0	0	0	0	0	0	0	0	0	0	0	0	0	0	0	0
BRA03Int	2	0	0	0	0	0	0	0	0	0	0	0	0	0	0	0	0	0	0	0	0	0	0	0	0	0	0	0	0	0	0	0	0	0	0	0	0	0	0	0	0	0	0	0	0	0	0	0	0
BRA03Int	3	0	0	0	0	0	0	0	0	0	0	0	0	0	0	0	0	0	0	0	0	0	0	0	0	0	0	0	0	0	0	0	0	0	0	0	0	0	0	0	0	0	0	0	0	0	0	0	0
BRA03Int	4	0	0	0	0	0	0	0	0	0	0	0	0	0	0	0	0	0	0	0	0	0	0	0	0	0	0	0	0	0	0	0	0	0	0	0	0	0	0	0	0	0	0	0	0	0	0	0	0
BRA03Int	5	0	0	0	0	0	0	0	0	0	0	0	0	0	0	0	0	0	0	0	0	0	0	0	0	0	0	0	0	0	0	0	0	0	0	0	0	0	0	0	0	0	0	0	0	0	0	0	0
BRA03Int	6	0	0	0	0	0	0	0	0	0	0	0	0	0	0	0	0	0	0	0	0	0	0	0	0	0	0	0	0	0	0	0	0	0	0	0	0	0	0	0	0	0	0	0	0	0	0	0	0
BRA03Int	7	0	0	0	0	0	0	0	0	0	0	0	0	0	0	0	0	0	0	0	0	0	0	0	0	0	0	0	0	0	0	0	0	0	0	0	0	0	0	0	0	0	0	0	0	0	0	0	0
BRA03Int	8	0	0	0	0	0	0	0	0	0	0	0	0	0	0	0	0	0	0	0	0	0	0	0	0	0	0	0	0	0	0	0	0	0	0	0	0	0	0	0	0	0	0	0	0	0	0	0	0
BRA03Int	9	0	0	0	0	0	0	0	0	0	0	0	0	0	0	0	0	0	0	0	0	0	0	0	0	0	0	0	0	0	0	0	0	0	0	0	0	0	0	0	0	0	0	0	0	0	0	0	0
BRA03Int	10	0	0	0	0	0	0	0	0	0	0	0	0	0	0	0	0	0	0	0	0	0	0	0	0	0	0	0	0	0	0	0	0	0	0	0	0	0	0	0	0	0	0	0	0	0	0	0	0
CAN01Ext	1	0	0	0	0	0	0	0	0	0	0	0	0	0	0	0	0	0	0	0	0	0	0	0	0	0	0	0	0	0	0	0	0	0	0	0	0	0	0	0	0	0	0	0	0	0	0	0	0
CAN01Ext	2	0	0	0	0	0	0	0	0	0	0	0	0	0	0	0	0	0	0	0	0	0	0	0	0	0	0	0	0	0	0	0	0	0	0	0	0	0	0	0	0	0	0	0	0	0	0	0	0
CAN01Ext	3	0	0	0	0	0	0	0	0	0	0	0	0	0	0	0	0	0	0	0	0	0	0	0	0	0	0	0	0	0	0	0	0	0	0	0	0	0	0	0	0	0	0	0	0	0	0	0	0
CAN01Ext	4	0	0	0	0	0	0	0	0	0	0	0	0	0	0	0	0	0	0	0	0	0	0	0	0	0	0	0	0	0	0	0	0	0	0	0	0	0	0	0	0	0	0	0	0	0	0	0	0
CAN01Ext	5	0	0	0	0	0	0	0	0	0	0	0	0	0	0	0	0	0	0	0	0	0	0	0	0	0	0	0	0	0	0	0	0	0	0	0	0	0	0	0	0	0	0	0	0	0	0	0	0
CAN01Ext	6	0	0	0	0	0	0	0	0	0	0	0	0	0	0	0	0	0	0	0	0	0	0	0	0	0	0	0	0	0	0	0	0	0	0	0	0	0	0	0	0	0	0	0	0	0	0	0	0
CAN01Ext	7	0	0	0	0	0	0	0	0	0	0	0	0	0	0	0	0	0	0	0	0	0	0	0	0	0	0	0	0	0	0	0	0	0	0	0	0	0	0	0	0	0	0	0	0	0	0	0	0
CAN01Ext	8	0	0	0	0	0	0	0	0	0	0	0	0	0	0	0	0	0	0	0	0	0	0	0	0	0	0	0	0	0	0	0	0	0	0	0	0	0	0	0	0	0	0	0	0	0	0	0	0
CAN01Ext	9	0	0	0	0	0	0	0	0	0	0	0	0	0	0	0	0	0	0	0	0	0	0	0	0	0	0	0	0	0	0	0	0	0	0	0	0	0	0	0	0	0	0	0	0	0	0	0	0
CAN01Ext	10	0	0	0	0	0	0	0	0	0	0	0	0	0	0	0	0	0	0	0	0	0	0	0	0	0	0	0	0	0	0	0	0	0	0	0	0	0	0	0	0	0	0	0	0	0	0	0	0
CAN01Int	1	0	0	0	0	0	0	0	0	0	0	0	0	0	0	0	0	0	0	0	0	0	0	0	0	0	0	0	0	0	0	0	0	0	0	0	0	0	0	0	0	0	0	0	0	0	0	0	0
CAN01Int	2	0	0	0	0	0	0	0	0	0	0	0	0	0	0	0	0	0	0	0	0	0	0	0	0	0	0	0	0	0	0	0	0	0	0	0	0	0	0	0	0	0	0	0	0	0	0	0	0
CAN01Int	3	0	0	0	0	0	0	0	0	0	0	0	0	0	0	0	0	0	0	0	0	0	0	0	0	0	0	0	0	0	0	0	0	0	0	0	0	0	0	0	0	0	0	0	0	0	0	0	0
CAN01Int	4	0	0	0	0	0	0	0	0	0	0	0	0	0	0	0	0	0	0	0	0	0	0	0	0	0	0	1	0	0	0	0	0	0	0	0	0	0	0	0	0	0	0	0	0	0	0	0	0
CAN01Int	5	0	0	0	0	0	0	0	0	0	0	0	0	0	0	0	0	0	0	0	0	0	0	0	0	0	0	0	0	0	0	0	0	0	0	0	0	0	0	0	0	0	0	0	0	0	0	0	0
CAN01Int	6	0	0	0	0	0	0	0	0	0	0	0	0	0	0	0	0	0	0	0	0	0	0	0	0	0	0	0	0	0	0	0	0	0	0	0	0	0	0	0	0	0	0	0	0	0	0	0	0
CAN01Int	7	0	0	0	0	0	0	0	0	0	0	0	0	0	0	0	0	0	0	0	0	0	0	0	0	0	0	0	0	0	0	0	0	0	0	0	0	0	0	0	0	0	0	0	0	0	0	0	0
CAN01Int	8	0	0	0	0	0	0	0	0	0	0	0	0	0	0	0	0	0	0	0	0	0	0	0	0	0	0	0	0	0	0	0	0	0	0	0	0	0	0	0	0	0	0	0	0	0	0	0	0
CAN01Int	9	0	0	0	0	0	0	0	0	0	0	0	0	0	0	0	0	0	0	0	0	0	0	0	0	0	0	0	0	0	0	0	0	0	0	0	0	0	0	0	0	0	0	0	0	0	0	0	0
CAN01Int	10	0	0	0	0	0	0	0	0	0	0	0	0	0	0	0	0	0	0	0	0	0	0	0	0	0	0	0	0	0	0	0	0	0	0	0	0	0	0	0	0	0	0	0	0	0	0	0	0
CHI01Ext	1	0	0	0	0	0	0	0	0	0	0	0	0	0	0	0	0	0	0	0	0	0	0	0	0	0	0	0	0	0	0	0	0	0	0	0	0	0	0	0	0	0	0	0	0	0	0	0	0
CHI01Ext	2	0	0	0	0	0	0	0	0	0	0	0	0	0	0	0	0	0	0	0	0	0	0	0	0	0	0	0	0	0	0	0	0	0	0	0	0	0	0	0	0	0	0	0	0	0	0	0	0
CHI01Ext	3	0	0	0	0	0	0	0	0	0	0	0	0	0	0	0	0	0	0	0	0	0	0	0	0	0	0	0	0	0	0	0	0	0	0	0	0	0	0	0	0	0	0	0	0	0	0	0	0
CHI01Ext	4	0	0	0	0	0	0	0	0	0	0	0	0	0	0	0	0	0	0	0	0	0	0	0	0	0	0	0	0	0	0	0	0	0	0	0	0	0	0	0	0	0	0	0	0	0	0	0	0
CHI01Ext	5	0	0	0	0	0	0	0	0	0	0	0	0	0	0	0	0	0	0	0	0	0	0	0	0	0	0	0	0	0	0	0	0	0	0	0	0	0	0	0	0	0	0	0	0	0	0	0	0
CHI01Ext	6	0	0	0	0	0	0	0	0	0	0	0	0	0	0	0	0	0	0	0	0	0	0	0	0	0	0	0	0	0	0	0	0	0	0	0	0	0	0	0	0	0	0	0	0	0	0	0	0
CHI01Ext	7	0	0	0	0	0	0	0	0	0	0	0	0	0	0	0	0	0	0	0	0	0	0	0	0	0	0	0	0	0	0	0	0	0	0	0	0	0	0	0	0	0	0	0	0	0	0	0	0
CHI01Ext	8	0	0	0	0	0	0	0	0	0	0	0	0	0	0	0	0	0	0	0	0	0	0	0	0	0	0	0	0	0	0	0	0	0	0	0	0	0	0	0	0	0	0	0	0	0	0	0	0
CHI01Ext	9	0	0	0	0	0	0	0	0	0	0	0	0	0	0	0	0	0	0	0	0	0	0	0	0	0	0	0	0	0	0	0	0	0	0	0	0	0	0	0	0	0	0	0	0	0	0	0	0
CHI01Ext	10	0	0	0	0	0	0	0	0	0	0	0	0	0	0	0	0	0	0	0	0	0	0	0	0	0	0	0	0	0	0	0	0	0	0	0	0	0	0	0	0	0	0	0	0	0	0	0	0
CHI01Int	1	0	0	0	0	0	0	0	0	0	0	0	0	0	0	0	0	0	0	0	0	0	0	0	0	0	0	0	0	0	0	0	0	0	0	0	0	0	0	0	0	0	0	0	0	0	0	0	0
CHI01Int	2	0	0	0	0	0	0	0	0	0	0	0	0	0	0	0	0	0	0	0	0	0	0	0	0	0	0	0	0	0	0	0	0	0	0	0	0	0	0	0	0	0	0	0	0	0	0	0	0
CHI01Int	3	0	0	0	0	0	0	0	0	0	0	0	0	0	0	0	0	0	0	0	0	0	0	0	0	0	0	0	0	0	0	0	0	0	0	0	0	0	0	0	0	0	0	0	0	0	0	0	0
CHI01Int	4	0	0	0	0	0	0	0	0	0	0	0	0	0	0	0	0	0	0	0	0	0	0	0	0	0	0	0	0	0	0	0	0	0	0	0	0	0	0	0	0	0	0	0	0	0	0	0	0
CHI01Int	5	0	0	0	0	0	0	0	0	0	0	0	0	0	0	0	0	0	0	0	0	0	0	0	0	0	0	0	0	0	0	0	0	0	0	0	0	0	0	0	0	0	0	0	0	0	0	0	0
CHI01Int	6	0	0	0	0	0	0	0	0	0	0	0	0	0	0	0	0	0	0	0	0	0	0	0	0	0	0	0	0	0	0	0	0	0	0	0	0	0	0	0	0	0	0	0	0	0	0	0	0
CHI01Int	7	0	0	0	0	0	0	0	0	0	0	0	0	0	0	0	0	0	0	0	0	0	0	0	0	0	0	0	0	0	0	0	0	0	0	0	0	0	0	0	0	0	0	0	0	0	0	0	0
CHI01Int	8	0	0	0	0	0	0	0	0	0	0	0	0	0	0	0	0	0	0	0	0	0	0	0	0	0	0	0	0	0	0	0	0	0	0	0	0	0	0	0	0	0	0	0	0	0	0	0	0
CHI01Int	9	0	0	0	0	0	0	0	0	0	0	0	0	0	0	0	0	0	0	0	0	0	0	0	0	0	0	0	0	0	0	0	0	0	0	0	0	0	0	0	0	0	0	0	0	0	0	0	0
CHI01Int	10	0	0	0	0	0	0	0	0	0	0	0	0	0	0	0	0	0	0	0	0	0	0	0	0	0	0	0	0	0	0	0	0	0	0	0	0	0	0	0	0	0	0	0	0	0	0	0	0
COL01Ext	1	0	0	0	0	0	0	0	0	0	0	0	0	0	0	0	0	0	0	0	0	0	0	0	0	0	0	0	0	0	0	0	0	0	0	0	0	0	0	0	0	0	0	0	0	0	0	0	0
COL01Ext	2	0	0	0	0	0	0	0	0	0	0	0	0	0	0	0	0	0	0	0	0	0	0	0	0	0	0	0	0	0	0	0	0	0	0	0	0	0	0	0	0	0	0	0	0	0	0	0	0
COL01Ext	3	0	0	0	0	0	0	0	0	0	0	0	0	0	0	0	0	0	0	0	0	0	0	0	0	0	0	0	0	0	0	0	0	0	0	0	0	0	0	0	0	0	0	0	0	0	0	0	0
COL01Ext	4	0	0	0	0	0	0	0	0	0	0	0	0	0	0	0	0	0	0	0	0	0	0	0	0	0	0	0	0	0	0	0	0	0	0	0	0	0	0	0	0	0	0	0	0	0	0	0	0
COL01Ext	5	0	0	0	0	0	0	0	0	0	0	0	0	0	0	0	0	0	0	0	0	0	0	0	0	0	0	0	0	0	0	0	0	0	0	0	0	0	0	0	0	0	0	0	0	0	0	0	0
COL01Ext	6	0	0	0	0	0	0	0	0	0	0	0	0	0	0	0	0	0	0	0	0	0	0	0	0	0	0	0	0	0	0	0	0	0	0	0	0	0	0	0	0	0	0	0	0	0	0	0	0
COL01Ext	7	0	0	0	0	0	0	0	0	0	0	0	0	0	0	0	0	0	0	0	0	0	0	0	0	0	0	0	0	0	0	0	0	0	0	0	0	0	0	0	0	0	0	0	0	0	0	0	0
COL01Ext	8	0	0	0	0	0	0	0	0	0	0	0	0	0	0	0	0	0	0	0	0	0	0	0	0	0	0	0	0	0	0	0	0	0	0	0	0	0	0	0	0	0	0	0	0	0	0	0	0
COL01Ext	9	0	0	0	0	0	0	0	0	0	0	0	0	0	0	0	0	0	0	0	0	0	0	0	0	0	0	0	0	0	0	0	0	0	2	0	0	0	0	0	0	0	0	0	0	0	0	0	0
COL01Ext	10	0	0	0	0	0	0	0	0	0	0	0	0	0	0	0	0	0	0	0	0	0	0	0	0	0	0	0	0	0	0	0	0	0	0	0	0	0	0	0	0	0	0	0	0	0	0	0	0
COL01Int	1	0	0	0	0	0	0	0	0	0	0	0	0	0	0	0	0	0	0	0	0	0	0	0	0	0	0	0	0	0	0	0	0	0	1	0	0	0	0	0	0	0	0	0	0	0	0	0	0
COL01Int	2	0	0	0	0	0	0	0	0	0	0	0	0	0	0	0	0	0	0	0	0	0	0	0	0	0	0	0	0	0	0	0	0	0	1	0	0	0	0	0	0	0	0	0	0	0	0	0	0
COL01Int	3	0	0	0	0	0	0	0	0	0	0	0	0	0	0	0	0	0	0	0	0	0	0	0	0	0	0	0	0	0	0	0	0	0	1	0	0	0	0	0	0	0	0	0	0	0	0	0	0
COL01Int	4	0	0	0	0	0	0	0	0	0	0	0	0	0	0	0	0	0	0	0	0	0	0	0	0	0	0	0	0	0	0	0	0	0	1	0	0	0	0	0	0	0	0	0	0	0	0	0	0
COL01Int	5	0	0	0	0	0	0	0	0	0	0	0	0	0	0	0	0	0	0	0	0	0	0	0	0	0	0	0	0	0	0	0	0	0	2	0	0	0	0	0	0	0	0	0	0	0	0	0	0
COL01Int	6	0	0	0	0	0	0	0	0	0	0	0	0	0	0	0	0	0	0	0	0	0	0	0	0	0	0	0	0	0	0	0	0	0	2	0	0	0	0	0	0	0	0	0	0	0	0	0	0
COL01Int	7	0	0	0	0	0	0	0	0	0	0	0	0	0	0	0	0	0	0	0	0	0	0	0	0	0	0	0	0	0	0	0	0	0	0	0	0	0	1	0	0	0	0	0	0	0	0	0	0
COL01Int	8	0	0	0	0	0	0	0	0	0	0	0	0	0	0	0	0	0	0	0	0	0	0	0	0	0	0	0	0	0	0	0	0	0	2	0	0	0	0	0	0	0	0	0	0	0	0	0	0
COL01Int	9	0	0	0	0	0	0	0	0	0	0	0	0	0	0	0	0	0	0	0	0	0	0	0	0	0	0	0	0	0	0	0	0	0	2	0	0	0	0	0	0	0	0	0	0	0	0	0	0
COL01Int	10	0	0	0	0	0	0	0	0	0	0	0	0	0	0	0	0	0	0	0	0	0	0	0	0	0	0	0	0	0	0	0	0	0	0	0	0	0	0	0	0	0	0	0	0	0	0	0	0
COL02Ext	1	0	0	0	0	0	0	0	0	0	0	0	0	0	0	0	0	0	0	0	0	0	0	0	0	0	0	0	0	0	0	0	0	0	0	24	0	0	0	0	0	0	0	0	0	0	0	0	0
COL02Ext	2	0	0	0	0	0	0	0	0	0	0	0	0	0	0	0	0	0	0	0	0	0	0	0	0	0	0	0	0	0	0	0	0	0	0	18	0	0	0	0	0	0	0	0	0	0	0	0	0
COL02Ext	3	0	0	0	0	0	0	0	0	0	0	0	0	0	0	0	0	0	0	0	0	0	0	0	0	0	0	0	0	0	0	0	0	0	0	23	0	0	0	0	0	0	0	0	0	0	0	0	0
COL02Ext	4	0	0	0	0	0	0	0	0	0	0	0	0	0	0	0	0	0	0	0	0	0	0	0	0	0	0	0	0	0	0	0	0	0	0	20	0	0	0	0	0	0	0	0	0	0	0	0	0
COL02Ext	5	0	0	0	0	0	0	0	0	0	0	0	0	0	0	0	0	0	0	0	0	0	0	0	0	0	0	0	0	0	0	0	0	0	0	14	0	0	0	0	0	0	0	0	0	0	0	0	0
COL02Ext	6	0	0	0	0	0	0	0	0	0	0	0	0	0	0	0	0	0	0	0	0	0	0	0	0	0	0	0	0	0	0	0	0	0	0	28	0	0	0	0	0	0	0	0	0	0	0	0	0
COL02Ext	7	0	0	0	0	0	0	0	0	0	0	0	0	0	0	0	0	0	0	0	0	0	0	0	0	0	0	0	0	0	0	0	0	0	0	32	0	0	0	0	0	0	0	0	0	0	0	0	0
COL02Ext	8	0	0	0	0	0	0	0	0	0	0	0	0	0	0	0	0	0	0	0	0	0	0	0	0	0	0	0	0	0	0	0	0	0	0	21	0	0	0	0	0	0	0	0	0	0	0	0	0
COL02Ext	9	0	0	0	0	0	0	0	0	0	0	0	0	0	0	0	0	0	0	0	0	0	0	0	0	0	0	0	0	0	0	0	0	0	0	17	0	0	0	0	0	0	0	0	0	0	0	0	0
COL02Ext	10	0	0	0	0	0	0	0	0	0	0	0	0	0	0	0	0	0	0	0	0	0	0	0	0	0	0	0	0	0	0	0	0	0	0	11	0	0	0	0	0	0	0	0	0	0	0	0	0
COL02Int	1	0	0	0	0	0	0	0	0	0	0	0	0	0	0	0	0	0	0	0	0	0	0	0	0	0	0	0	0	0	0	0	0	0	0	25	0	0	0	0	0	0	0	0	0	0	0	0	0
COL02Int	2	0	0	0	0	0	0	0	0	0	0	0	0	0	0	0	0	0	0	0	0	0	0	0	0	0	0	0	0	0	0	0	0	0	0	29	0	0	0	0	0	0	0	0	0	0	0	0	0
COL02Int	3	0	0	0	0	0	0	0	0	0	0	0	0	0	0	0	0	0	0	0	0	0	0	0	0	0	0	0	0	0	0	0	0	0	0	34	0	0	0	0	0	0	0	0	0	0	0	0	0
COL02Int	4	0	0	0	0	0	0	0	0	0	0	0	0	0	0	0	0	0	0	0	0	0	0	0	0	0	0	0	0	0	0	0	0	0	0	32	0	0	0	0	0	0	0	0	0	0	0	0	0
COL02Int	5	0	0	0	0	0	0	0	0	0	0	0	0	0	0	0	0	0	0	0	0	0	0	0	0	0	0	0	0	0	0	0	0	0	0	21	0	0	0	0	0	0	0	0	0	0	0	0	0
COL02Int	6	0	0	0	0	0	0	0	0	0	0	0	0	0	0	0	0	0	0	0	0	0	0	0	0	0	0	0	0	0	0	0	0	0	0	35	0	0	0	0	0	0	0	0	0	0	0	0	0
COL02Int	7	0	0	0	0	0	0	0	0	0	0	0	0	0	0	0	0	0	0	0	0	0	0	0	0	0	0	0	0	0	0	0	0	0	0	36	0	0	0	0	0	0	0	0	0	0	0	0	0
COL02Int	8	0	0	0	0	0	0	0	0	0	0	0	0	0	0	0	0	0	0	0	0	0	0	0	0	0	0	0	0	0	0	0	0	0	0	26	0	0	0	0	0	0	0	0	0	0	0	0	0
COL02Int	9	0	0	0	0	0	0	0	0	0	0	0	0	0	0	0	0	0	0	0	0	0	0	0	0	0	0	0	0	0	0	0	0	0	0	34	0	0	0	0	0	0	0	0	0	0	0	0	0
COL02Int	10	0	0	0	0	0	0	0	0	0	0	0	0	0	0	0	0	0	0	0	0	0	0	0	0	0	0	0	0	0	0	0	0	0	0	24	0	0	0	0	0	0	0	0	0	0	0	0	0
COL03Ext	1	0	0	0	0	0	0	0	0	0	0	0	0	0	0	0	0	0	0	0	0	0	0	0	0	0	0	0	0	0	0	0	0	0	0	0	0	0	0	0	0	0	0	0	0	0	0	0	0
COL03Ext	2	0	0	0	0	0	0	0	0	0	0	0	0	0	0	0	0	0	0	0	0	0	0	0	0	0	0	0	0	0	0	0	0	0	0	0	0	0	0	0	0	0	0	0	0	0	0	0	0
COL03Ext	3	0	0	0	0	0	0	0	0	0	0	0	0	0	0	0	0	0	0	0	0	0	0	0	0	0	0	0	0	0	0	0	0	0	0	0	0	0	0	0	0	0	0	0	0	0	0	1	0
COL03Ext	4	0	0	0	0	0	0	0	0	0	0	0	0	0	0	0	0	0	0	0	0	0	0	0	0	0	0	0	0	0	0	0	0	0	0	0	0	0	0	0	0	0	0	0	0	0	0	0	0
COL03Ext	5	0	0	0	0	0	0	0	0	0	0	0	0	0	0	0	0	0	0	0	0	0	0	0	0	0	0	0	0	0	0	0	0	0	0	0	0	0	0	0	0	0	0	0	0	0	0	0	0
COL03Ext	6	0	0	0	0	0	0	0	0	0	0	0	0	0	0	0	0	0	0	0	0	0	0	0	0	0	0	0	0	0	0	0	0	0	0	0	0	0	0	0	0	0	0	0	0	0	0	0	0
COL03Ext	7	0	0	0	0	0	0	0	0	0	0	0	0	0	0	0	0	0	0	0	0	0	0	0	0	0	0	0	0	0	0	0	0	0	0	0	0	0	0	0	0	0	0	0	0	0	0	1	0
COL03Ext	8	0	0	0	0	0	0	0	0	0	0	0	0	0	0	0	0	0	0	0	0	0	0	0	0	0	0	0	0	0	0	0	0	0	0	0	0	0	0	0	0	0	0	0	0	0	0	0	0
COL03Ext	9	0	0	0	0	0	0	0	0	0	0	0	0	0	0	0	0	0	0	0	0	0	0	0	0	0	0	0	0	0	0	0	0	0	0	0	0	0	0	0	0	0	0	0	0	0	0	1	0
COL03Ext	10	0	0	0	0	0	0	0	0	0	0	0	0	0	0	0	0	0	0	0	0	0	0	0	0	0	0	0	0	0	0	0	0	0	0	0	0	0	0	0	0	0	0	0	0	0	0	0	0
COL03Int	1	0	0	0	0	0	0	0	0	0	0	0	0	0	0	0	0	0	0	0	0	0	0	0	0	0	0	0	0	0	0	0	0	0	0	0	0	0	0	0	0	0	0	0	0	0	0	0	0
COL03Int	2	0	0	0	0	0	0	0	0	0	0	0	0	0	0	0	0	0	0	0	0	0	0	0	0	0	0	0	0	0	0	0	0	0	0	0	0	0	0	0	0	0	0	0	0	0	0	0	0
COL03Int	3	0	0	0	0	0	0	0	0	0	0	0	0	0	0	0	0	0	0	0	0	0	0	0	0	0	0	0	0	0	0	0	0	0	0	0	0	0	0	0	0	0	0	0	0	0	0	0	0
COL03Int	4	0	0	0	0	0	0	0	0	0	0	0	0	0	0	0	0	0	0	0	0	0	0	0	0	0	0	0	0	0	0	0	0	0	0	0	0	0	0	0	0	0	0	0	0	0	0	0	0
COL03Int	5	0	0	0	0	0	0	0	0	0	0	0	0	0	0	0	0	0	0	0	0	0	0	0	0	0	0	0	0	0	0	0	0	0	0	0	0	0	0	0	0	0	0	0	0	0	0	0	0
COL03Int	6	0	0	0	0	0	0	0	0	0	0	0	0	0	0	0	0	0	0	0	0	0	0	0	0	0	0	0	0	0	0	0	0	0	0	0	0	0	0	0	0	0	0	0	0	0	0	0	0
COL03Int	7	0	0	0	0	0	0	0	0	0	0	0	0	0	0	0	0	0	0	0	0	0	0	0	0	0	0	0	0	0	0	0	0	0	0	0	0	0	0	0	0	0	0	0	0	0	0	0	0
COL03Int	8	0	0	0	0	0	0	0	0	0	0	0	0	0	0	0	0	0	0	0	0	0	0	0	0	0	0	0	0	0	0	0	0	0	0	0	0	0	0	0	0	0	0	0	0	0	0	0	0
COL03Int	9	0	0	0	0	0	0	0	0	0	0	0	0	0	0	0	0	0	0	0	0	0	0	0	0	0	0	0	0	0	0	0	0	0	0	0	0	0	0	0	0	0	0	0	0	0	0	1	0
COL03Int	10	0	0	0	0	0	0	0	0	0	0	0	0	0	0	0	0	0	0	0	0	0	0	0	0	0	0	0	0	0	0	0	0	0	0	0	0	0	0	0	0	0	0	0	0	0	0	0	0
ECU01Ext	1	0	0	0	0	0	0	0	0	0	0	0	0	2	0	0	0	0	0	0	0	0	0	0	0	0	0	0	0	0	0	0	0	0	0	0	0	0	0	0	0	0	0	0	0	0	0	0	0
ECU01Ext	2	0	0	0	0	0	0	0	0	0	0	0	0	6	0	0	0	0	0	0	0	0	0	0	0	0	0	0	0	0	0	0	0	0	0	0	0	0	0	0	0	0	0	0	0	0	0	0	0
ECU01Ext	3	0	0	0	0	0	0	0	0	0	0	0	0	0	0	0	0	0	0	0	0	0	0	0	0	0	0	0	0	0	0	0	0	0	0	0	0	0	0	0	0	0	0	0	0	0	0	0	0
ECU01Ext	4	0	0	0	0	0	0	0	0	0	0	0	0	0	0	0	0	0	0	0	0	0	0	0	0	0	0	0	0	0	0	0	0	0	0	0	0	0	0	0	0	0	0	0	0	0	0	0	0
ECU01Ext	5	0	0	0	0	0	0	0	0	0	0	0	0	1	0	0	0	0	0	0	0	0	0	0	0	0	0	0	0	0	0	0	0	0	0	0	0	0	0	0	0	0	0	0	0	0	0	0	0
ECU01Ext	6	0	0	0	0	0	0	0	0	0	0	0	0	2	0	0	0	0	0	0	0	0	0	0	0	0	0	0	0	0	0	0	0	0	0	0	0	0	0	0	0	0	0	0	0	0	0	0	0
ECU01Ext	7	0	0	0	0	0	0	0	0	0	0	0	0	0	0	0	0	0	0	0	0	0	0	0	0	0	0	0	0	0	0	0	0	0	0	0	0	0	0	0	0	0	0	0	0	0	0	0	0
ECU01Ext	8	0	0	0	0	0	0	0	0	0	0	0	0	5	0	0	0	0	0	0	0	0	0	0	0	0	0	0	0	0	0	0	0	0	0	0	0	0	0	0	0	0	0	0	0	0	0	0	0
ECU01Ext	9	0	0	0	0	0	0	0	0	0	0	0	0	0	0	0	0	0	0	0	0	0	0	0	0	0	0	0	0	0	0	0	0	0	0	0	0	0	0	0	0	0	0	0	0	0	0	0	0
ECU01Ext	10	0	0	0	0	0	0	0	0	0	0	0	0	9	0	0	0	0	0	0	0	0	0	0	0	0	0	0	0	0	0	0	0	0	0	0	0	0	0	0	0	0	0	0	0	0	0	0	0
ECU01Int	1	0	0	0	0	0	0	0	0	0	0	0	0	5	0	0	0	0	0	0	0	0	0	0	0	0	0	0	0	0	0	0	0	0	0	0	0	0	0	0	0	0	0	0	0	0	0	0	0
ECU01Int	2	0	0	0	0	0	0	0	0	0	0	0	0	9	0	0	0	0	0	0	0	0	0	0	0	0	0	0	0	0	0	0	0	0	0	0	0	0	0	0	0	0	0	0	0	0	0	0	0
ECU01Int	3	0	0	0	0	0	0	0	0	0	0	0	0	5	0	0	0	0	0	0	0	0	0	0	0	0	0	0	0	0	0	0	0	0	0	0	0	0	0	0	0	0	0	0	0	0	0	0	0
ECU01Int	4	0	0	0	0	0	0	0	0	0	0	0	0	21	0	0	0	0	0	0	0	0	0	0	0	0	0	0	0	0	0	0	0	0	0	0	0	0	0	0	0	0	0	0	0	0	0	0	0
ECU01Int	5	0	0	0	0	0	0	0	0	0	0	0	0	11	0	0	0	0	0	0	0	0	0	0	0	0	0	0	0	0	0	0	0	0	0	0	0	0	0	0	0	0	0	0	0	0	0	0	0
ECU01Int	6	0	0	0	0	0	0	0	0	0	0	0	0	15	0	0	0	0	0	0	0	0	0	0	0	0	0	0	0	0	0	0	0	0	0	0	0	0	0	0	0	0	0	0	0	0	0	0	0
ECU01Int	7	0	0	0	0	0	0	0	0	0	0	0	0	0	0	0	0	0	0	0	0	0	0	0	0	0	0	0	0	0	0	0	0	0	0	0	0	0	0	0	0	0	0	0	0	0	0	0	0
ECU01Int	8	0	0	0	0	0	0	0	0	0	0	0	0	0	0	0	0	0	0	0	0	0	0	0	0	0	0	0	0	0	0	0	0	0	0	0	0	0	0	0	0	0	0	0	0	0	0	0	0
ECU01Int	9	0	0	0	0	0	0	0	0	0	0	0	0	0	0	0	0	0	0	0	0	0	0	0	0	0	0	0	0	0	0	0	0	0	0	0	0	0	0	0	0	0	0	0	0	0	0	0	0
ECU01Int	10	0	0	0	0	0	0	0	0	0	0	0	0	1	0	0	0	0	0	0	0	0	0	0	0	0	0	0	0	0	0	0	0	0	0	0	0	0	0	0	0	0	0	0	0	0	0	0	0
ECU02Ext	1	0	0	0	0	0	0	0	0	0	0	0	0	0	0	0	0	0	0	0	0	0	0	0	0	0	0	0	0	0	0	0	0	0	0	0	0	0	0	176	0	0	0	0	0	0	0	0	0
ECU02Ext	2	0	0	0	0	0	0	0	0	0	0	0	0	0	0	0	0	0	0	0	0	0	0	0	0	0	0	0	0	0	0	0	0	0	0	0	8	0	0	28	0	0	0	0	0	0	0	0	0
ECU02Ext	3	0	0	0	0	0	0	0	0	0	0	0	0	0	0	0	0	0	0	0	0	0	0	0	0	0	0	0	0	0	0	0	0	0	0	0	2	0	0	46	0	0	0	0	0	0	0	0	0
ECU02Ext	4	0	0	0	0	0	0	0	0	0	0	0	0	0	0	0	0	0	0	0	0	0	0	0	0	0	0	0	0	0	0	0	0	0	0	0	1	0	0	10	0	0	0	0	0	0	0	0	0
ECU02Ext	5	0	0	0	0	0	0	0	0	0	0	0	0	0	0	0	0	0	0	0	0	0	0	0	0	0	0	0	0	0	0	0	0	0	0	0	1	0	0	6	0	0	0	0	0	0	0	0	0
ECU02Ext	6	0	0	0	0	0	0	0	0	0	0	0	0	0	0	0	0	0	0	0	0	0	0	0	0	0	0	0	0	0	0	0	0	0	0	0	2	0	0	6	0	0	0	0	0	0	0	0	0
ECU02Ext	7	0	0	0	0	0	0	0	0	0	0	0	0	0	0	0	0	0	0	0	0	0	0	0	0	0	0	0	0	0	0	0	0	0	0	0	1	0	0	7	0	0	0	0	0	0	0	0	0
ECU02Ext	8	0	0	0	0	0	0	0	0	0	0	0	0	0	0	0	0	0	0	0	0	0	0	0	0	0	0	0	0	0	0	0	0	0	0	0	0	0	0	14	0	0	0	0	0	0	0	0	0
ECU02Ext	9	0	0	0	0	0	0	0	0	0	0	0	0	0	0	0	0	0	0	0	0	0	0	0	0	0	0	0	0	0	0	0	0	0	0	0	1	0	0	12	0	0	0	0	0	0	0	0	0
ECU02Ext	10	0	0	0	0	0	0	0	0	0	0	0	0	0	0	0	0	0	0	0	0	0	0	0	0	0	0	0	0	0	0	0	0	0	0	0	1	0	0	6	0	0	0	0	0	0	0	0	0
ECU02Int	1	0	0	0	0	0	0	0	0	0	0	0	0	0	0	0	0	0	0	0	0	0	0	0	0	0	0	0	0	0	0	0	0	0	0	0	0	0	0	0	0	0	0	0	0	0	0	0	0
ECU02Int	2	0	0	0	0	0	0	0	0	0	0	0	0	0	0	0	0	0	0	0	0	0	0	0	0	0	0	0	0	0	0	0	0	0	0	0	0	0	0	0	0	0	0	0	0	0	0	0	0
ECU02Int	3	0	0	0	0	0	0	0	0	0	0	0	0	0	0	0	0	0	0	0	0	0	0	0	0	0	0	0	0	0	0	0	0	0	0	0	0	0	0	0	0	0	0	0	0	0	0	0	0
ECU02Int	4	0	0	0	0	0	0	0	0	0	0	0	0	0	0	0	0	0	0	0	0	0	0	0	0	0	0	0	0	0	0	0	0	0	0	0	0	0	0	0	0	0	0	0	0	0	0	0	0
ECU02Int	5	0	0	0	0	0	0	0	0	0	0	0	0	0	0	0	0	0	0	0	0	0	0	0	0	0	0	0	0	0	0	0	0	0	0	0	0	0	0	0	0	0	0	0	0	0	0	0	0
ECU02Int	6	0	0	0	0	0	0	0	0	0	0	0	0	0	0	0	0	0	0	0	0	0	0	0	0	0	0	0	0	0	0	0	0	0	0	0	0	0	0	0	0	0	0	0	0	0	0	0	0
ECU02Int	7	0	0	0	0	0	0	0	0	0	0	0	0	0	0	0	0	0	0	0	0	0	0	0	0	0	0	0	0	0	0	0	0	0	0	0	2	0	0	0	0	0	0	0	0	0	0	0	0
ECU02Int	8	0	0	0	0	0	0	0	0	0	0	0	0	0	0	0	0	0	0	0	0	0	0	0	0	0	0	0	0	0	0	0	0	0	0	0	4	0	0	0	0	0	0	0	0	0	0	0	0
ECU02Int	9	0	0	0	0	0	0	0	0	0	0	0	0	0	0	0	0	0	0	0	0	0	0	0	0	0	0	0	0	0	0	0	0	0	0	0	2	0	0	0	0	0	0	0	0	0	0	0	0
ECU02Int	10	0	0	0	0	0	0	0	0	0	0	0	0	0	0	0	0	0	0	0	0	0	0	0	0	0	0	0	0	0	0	0	0	0	0	0	0	0	0	0	0	0	0	0	0	0	0	0	0
ENG01Ext	1	0	11	0	0	0	0	0	0	0	0	0	0	0	0	1	0	0	0	0	3	0	0	0	0	0	0	0	0	0	0	0	0	0	0	0	0	0	0	0	0	0	0	0	0	0	0	0	0
ENG01Ext	2	0	5	0	0	0	0	0	0	0	0	0	0	0	0	3	0	0	0	0	0	0	0	0	0	0	0	0	0	0	0	0	0	0	0	0	0	0	0	0	0	0	0	0	0	0	0	0	0
ENG01Ext	3	0	6	0	0	0	0	0	0	0	0	0	0	0	0	0	0	0	0	0	0	0	0	0	0	0	0	0	0	0	0	0	0	0	0	0	0	0	0	0	0	0	0	0	0	0	0	0	0
ENG01Ext	4	0	20	0	0	0	0	0	0	0	0	0	0	0	0	0	0	0	0	0	0	0	0	0	0	0	0	0	0	0	0	0	0	0	0	0	0	0	0	0	0	0	0	0	0	0	0	0	0
ENG01Ext	5	0	42	0	0	0	0	0	0	0	0	0	0	0	0	3	0	0	0	0	2	0	0	0	0	0	0	0	0	0	0	0	0	0	0	0	0	0	0	0	0	0	0	0	0	0	0	0	0
ENG01Ext	6	0	48	0	1	0	0	0	0	0	0	0	0	0	0	2	0	0	0	0	3	0	0	0	0	0	0	0	0	0	0	0	0	0	0	0	0	0	0	0	0	0	0	0	0	0	0	0	0
ENG01Ext	7	0	36	0	0	0	0	0	0	0	0	0	0	0	0	3	0	0	0	0	0	0	0	0	0	0	0	0	0	0	0	0	0	0	0	0	0	0	0	0	0	0	0	0	0	0	0	0	0
ENG01Ext	8	0	8	0	0	0	0	0	0	0	0	0	0	0	0	2	0	0	0	0	1	0	0	0	0	0	0	0	0	0	0	0	0	0	0	0	0	0	0	0	0	0	0	0	0	0	0	0	0
ENG01Ext	9	0	4	0	0	0	0	0	0	0	0	0	0	0	0	6	0	0	0	0	0	0	0	0	0	0	0	0	0	0	0	0	0	0	0	0	0	0	0	0	0	0	0	0	0	0	0	0	0
ENG01Ext	10	0	16	0	0	0	0	0	0	0	0	0	0	0	0	5	0	0	0	0	2	0	0	0	0	0	0	0	0	0	0	0	0	0	0	0	0	0	0	0	0	0	0	0	0	0	0	0	0
ENG01Int	1	0	40	0	0	0	0	0	0	0	0	0	0	0	0	12	0	0	0	2	0	0	0	0	0	0	0	0	0	0	1	0	0	0	0	0	0	0	0	0	0	0	0	0	0	0	0	0	0
ENG01Int	2	0	35	0	0	0	0	0	0	0	0	0	0	0	0	12	0	0	0	0	0	0	0	0	0	0	0	0	0	0	1	0	0	0	0	0	0	0	0	0	0	0	0	0	0	0	0	0	0
ENG01Int	3	0	116	0	0	0	0	0	1	0	0	0	0	0	0	18	0	0	2	0	0	0	0	0	0	0	0	0	0	0	4	0	0	0	0	0	0	0	0	0	0	0	0	0	0	0	0	0	0
ENG01Int	4	0	68	0	0	0	0	0	0	0	0	0	0	0	1	24	0	0	1	1	0	0	0	0	0	0	0	0	0	0	1	0	0	0	0	0	0	0	0	0	0	0	0	0	0	0	0	0	0
ENG01Int	5	0	26	0	0	0	0	0	0	0	0	0	0	0	0	37	0	0	0	1	0	0	0	0	0	0	0	0	0	0	9	0	0	0	0	0	0	0	0	0	0	0	0	0	0	0	0	0	0
ENG01Int	6	0	33	0	0	0	0	0	0	0	0	0	0	0	0	20	0	0	0	5	2	0	0	0	0	0	0	0	0	0	2	0	0	0	0	0	0	0	0	0	0	0	0	0	0	0	0	0	0
ENG01Int	7	0	84	0	0	0	0	0	0	0	0	0	0	0	0	14	0	0	1	0	1	0	0	0	0	0	0	0	0	0	1	0	0	0	0	0	0	0	0	0	0	0	0	0	0	0	0	0	0
ENG01Int	8	0	42	0	0	0	0	0	0	0	0	0	0	0	0	30	0	0	1	8	2	0	0	0	0	0	0	0	0	0	3	0	0	0	0	0	0	0	0	0	0	0	0	0	0	0	0	0	0
ENG01Int	9	0	54	0	0	0	0	0	0	0	0	0	0	0	0	15	0	0	2	2	2	0	0	0	0	0	0	0	0	0	2	0	0	0	0	0	0	0	0	0	0	0	0	0	0	0	0	0	0
ENG01Int	10	0	7	0	0	0	0	0	0	0	0	0	0	0	0	18	0	0	3	3	0	0	0	0	0	0	0	0	0	1	0	0	0	0	0	0	0	0	0	0	0	0	0	0	0	0	0	0	0
FRA01Ext	1	0	0	0	0	0	0	0	0	0	0	0	0	0	0	0	0	0	0	0	0	0	0	0	0	0	0	0	0	0	0	0	0	0	0	0	0	0	0	0	0	0	0	0	0	0	0	0	0
FRA01Ext	2	0	0	0	0	0	0	0	0	0	0	0	0	0	0	0	0	0	0	0	0	0	0	0	0	0	0	0	0	0	0	0	0	0	0	0	0	0	0	0	0	0	0	0	0	0	0	0	0
FRA01Ext	3	0	0	0	0	0	0	0	0	0	0	0	0	0	0	0	0	0	0	0	0	0	0	0	0	0	0	0	0	0	0	0	0	0	0	0	0	0	0	0	0	0	0	0	0	0	0	0	0
FRA01Ext	4	0	0	0	0	0	0	0	0	0	0	0	0	0	0	0	0	0	0	0	0	0	0	0	0	0	0	0	0	0	0	0	0	0	0	0	0	0	0	0	0	0	0	0	0	0	0	0	0
FRA01Ext	5	0	0	0	0	0	0	0	0	0	0	0	0	0	0	0	0	0	0	0	0	0	0	0	0	0	0	0	0	0	0	0	0	0	0	0	0	0	0	0	0	0	0	0	0	0	0	0	0
FRA01Ext	6	0	0	0	0	0	0	0	0	0	0	0	0	0	0	0	0	0	0	0	0	0	0	0	0	0	0	0	0	0	0	0	0	0	0	0	0	0	0	0	0	0	0	0	0	0	0	0	0
FRA01Ext	7	0	0	0	0	0	0	0	0	0	0	0	0	0	0	0	0	0	0	0	0	1	0	0	0	0	0	0	0	0	0	0	0	0	0	0	0	0	0	0	0	0	0	0	0	0	0	0	0
FRA01Ext	8	0	0	0	0	0	0	0	0	0	0	0	0	0	0	0	0	0	0	0	0	0	0	0	0	0	0	0	0	0	0	0	0	0	0	0	0	0	0	0	0	0	0	0	0	0	0	0	0
FRA01Ext	9	0	0	0	0	0	0	0	0	0	0	0	0	0	0	0	0	0	0	0	0	0	0	0	0	0	0	0	0	0	0	0	0	0	0	0	0	0	0	0	0	0	0	0	0	0	0	0	0
FRA01Ext	10	0	0	0	0	0	0	0	0	0	0	0	0	0	0	0	0	0	0	0	0	0	0	0	0	0	0	0	0	0	0	0	0	0	0	0	0	0	0	0	0	0	0	0	0	0	0	0	0
FRA01Int	1	0	0	0	0	0	0	0	0	0	0	0	0	0	0	0	0	0	0	0	0	1	0	0	0	0	0	0	0	0	0	0	0	0	0	0	0	0	0	0	0	0	0	0	0	0	0	0	0
FRA01Int	2	0	0	0	0	0	0	0	0	0	0	0	0	0	0	0	0	0	0	0	0	0	0	0	0	0	0	0	0	0	0	0	0	0	0	0	0	0	0	0	0	0	0	0	0	0	0	0	0
FRA01Int	3	0	0	0	0	0	0	0	0	0	0	0	0	0	0	0	0	0	0	0	0	0	0	0	0	0	0	0	0	0	0	0	0	0	0	0	0	0	0	0	0	0	0	0	0	0	0	0	0
FRA01Int	4	0	0	0	0	0	0	0	0	0	0	0	0	0	0	0	0	0	0	0	0	1	0	0	0	0	0	0	0	0	0	0	0	0	0	0	0	0	0	0	0	0	0	0	0	0	0	0	0
FRA01Int	5	0	0	0	0	0	0	0	0	0	0	0	0	0	0	0	0	0	0	0	0	0	0	0	0	0	0	0	0	0	0	0	0	0	0	0	0	0	0	0	0	0	0	0	0	0	0	0	0
FRA01Int	6	0	0	0	0	0	0	0	0	0	0	0	0	0	0	0	0	0	0	0	0	0	0	0	0	0	0	0	0	0	0	0	0	0	0	0	0	0	0	0	0	0	0	0	0	0	0	0	0
FRA01Int	7	0	0	0	0	0	0	0	0	0	0	0	0	0	0	0	0	0	0	0	0	0	0	0	0	0	0	0	0	0	0	0	0	0	0	0	0	0	0	0	0	0	0	0	0	0	0	0	0
FRA01Int	8	0	0	0	0	0	0	0	0	0	0	0	0	0	0	0	0	0	0	0	0	0	0	0	0	0	0	0	0	0	0	0	0	0	0	0	0	0	0	0	0	0	0	0	0	0	0	0	0
FRA01Int	9	0	0	0	0	0	0	0	0	0	0	0	0	0	0	0	0	0	0	0	0	0	0	0	0	0	0	0	0	0	0	0	0	0	0	0	0	0	0	0	0	0	0	0	0	0	0	0	0
FRA01Int	10	0	0	0	0	0	0	0	0	0	0	0	0	0	0	0	0	0	0	0	0	0	0	0	0	0	0	0	0	0	0	0	0	0	0	0	0	0	0	0	0	0	0	0	0	0	0	0	0
GER01Ext	1	0	0	0	0	0	0	0	0	0	0	0	0	0	0	0	0	0	0	0	0	0	0	0	0	0	0	0	0	0	0	0	0	0	0	0	0	0	0	0	3	0	0	0	0	0	0	0	0
GER01Ext	2	0	0	0	0	0	0	0	0	0	0	0	0	0	0	0	0	0	0	0	0	0	0	0	0	0	0	0	0	0	0	0	0	0	0	0	0	0	0	0	2	0	0	0	0	0	0	0	0
GER01Ext	3	0	0	0	0	0	0	0	0	0	0	0	0	0	0	0	0	0	0	0	0	0	0	0	0	0	0	0	0	0	0	0	0	0	0	0	0	0	0	0	0	0	0	0	0	0	0	0	0
GER01Ext	4	0	0	0	0	0	0	0	0	0	0	0	0	0	0	0	0	0	0	0	0	0	0	0	0	0	0	0	0	0	0	0	0	0	0	0	0	0	0	0	0	0	0	0	0	0	0	0	0
GER01Ext	5	0	0	0	0	0	0	0	0	0	0	0	0	0	0	0	0	0	0	0	0	0	0	0	0	0	0	0	0	0	0	0	0	0	0	0	0	0	0	0	3	0	0	0	0	0	0	0	0
GER01Ext	6	0	0	0	0	0	0	0	0	0	0	0	0	0	0	0	0	0	0	0	0	0	0	0	0	0	0	0	0	0	0	0	0	0	0	0	0	0	0	0	6	0	0	0	0	0	0	0	0
GER01Ext	7	0	0	0	0	0	0	0	0	0	0	0	0	0	0	0	0	0	0	0	0	0	0	0	0	0	0	0	0	0	0	0	0	0	0	0	0	0	0	0	2	0	0	0	0	0	0	0	0
GER01Ext	8	0	0	0	0	0	0	0	0	0	0	0	0	0	0	0	0	0	0	0	0	0	0	0	0	0	0	0	0	0	0	0	0	0	0	0	0	0	0	0	5	0	0	0	0	0	0	0	0
GER01Ext	9	0	0	0	0	0	0	0	0	0	0	0	0	0	0	0	0	0	0	0	0	0	0	0	0	0	0	0	0	0	0	0	0	0	0	0	0	0	0	0	4	0	0	0	0	0	0	0	0
GER01Ext	10	0	0	0	0	0	0	0	0	0	0	0	0	0	0	0	0	0	0	0	0	0	0	0	0	0	0	0	0	0	0	0	0	0	0	0	0	0	0	0	0	0	0	0	0	0	0	0	0
GER01Int	1	0	0	0	0	0	0	0	0	0	0	0	0	0	0	0	0	0	0	0	0	0	0	0	0	0	0	0	0	0	0	0	0	0	0	0	0	0	0	0	0	0	0	0	0	0	0	0	0
GER01Int	2	0	0	0	0	0	0	0	0	0	0	0	0	0	0	0	0	0	0	0	0	0	0	0	0	0	0	0	0	0	0	0	0	0	0	0	0	0	0	0	2	0	0	0	0	0	0	0	0
GER01Int	3	0	0	0	0	0	0	0	0	0	0	0	0	0	0	0	0	0	0	0	0	0	0	0	0	0	0	0	0	0	0	0	0	0	0	0	0	0	0	0	3	0	0	0	0	0	0	0	0
GER01Int	4	0	0	0	0	0	0	0	0	0	0	0	0	0	0	0	0	0	0	0	0	0	0	0	0	0	0	0	0	0	0	0	0	0	0	0	0	0	0	0	0	0	0	0	0	0	0	0	0
GER01Int	5	0	0	0	0	0	0	0	0	0	0	0	0	0	0	0	0	0	0	0	0	0	0	0	0	0	0	0	0	0	0	0	0	0	0	0	0	0	0	0	1	0	0	0	0	0	0	0	0
GER01Int	6	0	0	0	0	0	0	0	0	0	0	0	0	0	0	0	0	0	0	0	0	0	0	0	0	0	0	0	0	0	0	0	0	0	0	0	0	0	0	0	4	0	0	0	0	0	0	0	0
GER01Int	7	0	0	0	0	0	0	0	0	0	0	0	0	0	0	0	0	0	0	0	0	0	0	0	0	0	0	0	0	0	0	0	0	0	0	0	0	0	0	0	3	0	0	0	0	0	0	0	0
GER01Int	8	0	0	0	0	0	0	0	0	0	0	0	0	0	0	0	0	0	0	0	0	0	0	0	0	0	0	0	0	0	0	0	0	0	0	0	0	0	0	0	2	0	0	0	0	0	0	0	0
GER01Int	9	0	0	0	0	0	0	0	0	0	0	0	0	0	0	0	0	0	0	0	0	0	0	0	0	0	0	0	0	0	0	0	0	0	0	0	0	0	0	0	1	0	0	0	0	0	0	0	0
GER01Int	10	0	0	0	0	0	0	0	0	0	0	0	0	0	0	0	0	0	0	0	0	0	0	0	0	0	0	0	0	0	0	0	0	0	0	0	0	0	0	0	2	0	0	0	0	0	0	0	0
HUN01Ext	1	11	0	0	0	80	0	0	0	0	0	0	0	0	0	0	0	0	0	0	5	0	0	0	0	0	0	0	0	0	0	0	0	0	0	0	0	0	0	0	0	0	0	0	0	0	0	0	0
HUN01Ext	2	1	0	0	0	29	0	0	0	0	0	0	0	0	0	0	0	0	0	0	4	0	0	0	0	0	0	0	0	0	0	0	0	0	0	0	0	0	0	0	0	0	0	0	0	0	0	0	0
HUN01Ext	3	6	0	0	0	52	0	0	0	0	0	0	0	0	0	0	0	0	0	0	4	0	0	0	0	0	0	0	0	0	0	0	0	0	0	0	0	0	0	0	0	0	0	0	0	0	0	0	0
HUN01Ext	4	5	0	0	0	32	0	0	0	0	0	0	0	0	0	0	0	0	0	0	5	0	0	0	0	0	0	0	0	0	0	0	0	0	0	0	0	0	0	0	0	0	0	0	0	0	0	0	0
HUN01Ext	5	0	0	0	0	27	0	0	0	0	0	0	0	0	0	0	0	0	0	0	8	0	0	0	0	0	0	0	0	0	0	0	0	0	0	0	0	0	0	0	0	0	0	0	0	0	0	0	0
HUN01Ext	6	5	0	0	0	29	0	0	0	0	0	0	0	0	0	0	0	0	0	0	7	0	0	0	0	0	0	0	0	0	0	0	0	0	0	0	0	0	0	0	0	0	0	0	0	0	0	0	0
HUN01Ext	7	6	0	0	0	39	0	0	0	0	0	0	0	0	0	0	0	0	0	0	8	0	0	0	0	0	0	0	0	0	0	0	0	0	0	0	0	0	0	0	0	0	0	0	0	0	0	0	0
HUN01Ext	8	1	0	0	0	7	0	0	0	0	0	0	0	0	0	0	0	0	0	0	13	0	0	0	0	0	0	0	0	0	0	0	0	0	0	0	0	0	0	0	0	0	0	0	0	0	0	0	0
HUN01Ext	9	3	0	0	0	20	0	0	0	0	0	0	0	0	0	0	0	0	0	1	5	0	0	0	0	0	0	0	0	0	0	0	0	0	0	0	0	0	0	0	0	0	0	0	0	0	0	0	0
HUN01Ext	10	0	0	0	0	1	0	0	0	0	0	0	0	0	0	0	0	0	0	0	0	0	0	0	0	0	0	0	0	0	0	0	0	0	0	0	0	0	0	0	0	0	0	0	0	0	0	0	0
HUN01Int	1	2383	0	0	0	81	0	0	0	0	0	0	0	0	0	0	0	0	0	0	1	0	0	0	0	0	0	0	0	0	0	0	0	0	0	0	0	0	0	0	0	0	0	0	0	0	0	0	0
HUN01Int	2	1369	0	0	0	44	0	0	0	0	0	0	0	0	0	0	0	0	0	0	0	0	0	0	0	0	0	0	0	0	0	0	0	0	0	0	0	0	0	0	0	0	0	0	0	0	0	0	0
HUN01Int	3	1292	0	0	0	74	0	0	0	0	0	0	0	0	0	0	0	0	0	0	0	0	0	0	0	0	0	0	0	0	0	0	0	0	0	0	0	0	0	0	0	0	0	0	0	0	0	0	0
HUN01Int	4	709	0	0	0	58	0	0	0	0	0	0	0	0	0	0	0	0	0	0	0	0	0	0	0	0	0	0	0	0	0	0	0	0	0	0	0	0	0	0	0	0	0	0	0	0	0	0	0
HUN01Int	5	489	0	0	0	49	0	0	0	0	0	0	0	0	0	0	0	0	0	0	2	0	0	0	0	0	0	0	0	0	0	0	0	0	0	0	0	0	0	0	0	0	0	0	0	0	0	0	0
HUN01Int	6	926	0	0	0	75	0	0	0	0	0	0	0	0	0	0	0	0	0	0	4	0	0	0	0	0	0	0	0	0	0	0	0	0	0	0	0	0	0	0	0	0	0	0	0	0	0	0	0
HUN01Int	7	672	0	0	0	51	0	0	0	0	0	0	0	0	0	0	0	0	0	0	1	0	0	0	0	0	0	0	0	0	0	0	0	0	0	0	0	0	0	0	0	0	0	0	0	0	0	0	0
HUN01Int	8	471	0	0	0	65	0	0	0	0	0	0	0	0	0	0	0	0	0	0	2	0	0	0	0	0	0	0	0	0	0	0	0	0	0	0	0	0	0	0	0	0	0	0	0	0	0	0	0
HUN01Int	9	376	0	0	0	49	0	0	0	0	0	0	0	0	0	0	0	0	0	0	0	0	0	0	0	0	0	0	0	0	0	0	0	0	0	0	0	0	0	0	0	0	0	0	0	0	0	0	0
HUN01Int	10	476	0	0	0	49	0	0	0	0	0	0	0	0	0	0	0	0	0	0	0	0	0	0	0	0	0	0	0	0	0	0	0	0	0	0	0	0	0	0	0	0	0	0	0	0	0	0	0
IND01Ext	1	0	0	0	0	0	0	0	0	0	0	0	0	0	0	0	0	0	0	0	0	0	0	0	0	0	0	0	0	0	0	0	0	0	0	0	0	0	0	0	0	0	0	0	0	0	0	0	0
IND01Ext	2	0	0	0	0	0	0	0	0	0	0	0	0	0	0	0	0	0	0	0	0	0	0	0	0	0	0	0	0	0	0	0	0	0	0	0	0	0	0	0	0	0	0	0	0	0	0	0	0
IND01Ext	3	0	0	0	0	0	0	0	0	0	0	0	0	0	0	0	0	0	0	0	0	0	0	0	0	0	0	0	0	0	0	0	0	0	0	0	0	0	0	0	0	0	0	0	0	0	0	0	0
IND01Ext	4	0	0	0	0	0	0	0	0	0	0	0	0	0	0	0	0	0	0	0	0	0	0	0	0	0	0	0	0	0	0	0	0	0	0	0	0	0	0	0	0	0	0	0	0	0	0	0	0
IND01Ext	5	0	0	0	0	0	0	0	0	0	0	0	0	0	0	0	0	0	0	0	0	0	0	0	0	0	0	0	0	0	0	0	0	0	0	0	0	0	0	0	0	0	0	0	0	0	0	0	0
IND01Ext	6	0	0	0	0	0	0	0	0	0	0	0	0	0	0	0	0	0	0	0	0	0	0	0	0	0	0	0	0	0	0	0	0	0	0	0	0	0	0	0	0	0	0	0	0	0	0	0	0
IND01Ext	7	0	0	0	0	0	0	0	0	0	0	0	0	0	0	0	0	0	0	0	0	0	0	0	0	0	0	0	0	0	0	0	0	0	0	0	0	0	0	0	0	0	0	0	0	0	0	0	0
IND01Ext	8	0	0	0	0	0	0	0	0	0	0	0	0	0	0	0	0	0	0	0	0	0	0	0	0	0	0	0	0	0	0	0	0	0	0	0	0	0	0	0	0	0	0	0	0	0	0	0	0
IND01Ext	9	0	0	0	0	0	0	0	0	0	0	0	0	0	0	0	0	0	0	0	0	0	0	0	0	0	0	0	0	0	0	0	0	0	0	0	0	0	0	0	0	0	0	0	0	0	0	0	0
IND01Ext	10	0	0	0	0	0	0	0	0	0	0	0	0	0	0	0	0	0	0	0	0	0	0	0	0	0	0	0	0	0	0	0	0	0	0	0	0	0	0	0	0	0	0	0	0	0	0	0	0
IND01Int	1	0	0	0	0	0	0	0	0	0	0	0	0	0	0	0	0	0	0	0	0	0	0	0	0	0	0	0	0	0	0	0	0	0	0	0	0	0	0	0	0	0	0	0	0	0	0	0	0
IND01Int	2	0	0	0	0	0	0	0	0	0	0	0	0	0	0	0	0	0	0	0	0	0	0	0	0	0	0	0	0	0	0	0	0	0	0	0	0	0	0	0	0	0	0	0	0	0	0	0	0
IND01Int	3	0	0	0	0	0	0	0	0	0	0	0	0	0	0	0	0	0	0	0	0	0	0	0	0	0	0	0	0	0	0	0	0	0	0	0	0	0	0	0	0	0	0	0	0	0	0	0	0
IND01Int	4	0	0	0	0	0	0	0	0	0	0	0	0	0	0	0	0	0	0	0	0	0	0	0	0	0	0	0	0	0	0	0	0	0	0	0	0	0	0	0	0	0	0	0	0	0	0	0	0
IND01Int	5	0	0	0	0	0	0	0	0	0	0	0	0	0	0	0	0	0	0	0	0	0	0	0	0	0	0	0	0	0	0	0	0	0	0	0	0	0	0	0	0	0	0	0	0	0	0	0	0
IND01Int	6	0	0	0	0	0	0	0	0	0	0	0	0	0	0	0	0	0	0	0	0	0	0	0	0	0	0	0	0	0	0	0	0	0	0	0	0	0	0	0	0	0	0	0	0	0	0	0	0
IND01Int	7	0	0	0	0	0	0	0	0	0	0	0	0	0	0	0	0	0	0	0	0	0	0	0	0	0	0	0	0	0	0	0	0	0	0	0	0	0	0	0	0	0	0	0	0	0	0	0	0
IND01Int	8	0	0	0	0	0	0	0	0	0	0	0	0	0	0	0	0	0	0	0	0	0	0	0	0	0	0	0	0	0	0	0	0	0	0	0	0	0	0	0	0	0	0	0	0	0	0	0	0
IND01Int	9	0	0	0	0	0	0	0	0	0	0	0	0	0	0	0	0	0	0	0	0	0	0	0	0	0	0	0	0	0	0	0	0	0	0	0	0	0	0	0	0	0	0	0	0	0	0	0	0
IND01Int	10	0	0	0	0	0	0	0	0	0	0	0	0	0	0	0	0	0	0	0	0	0	0	0	0	0	0	0	0	0	0	0	0	0	0	0	0	0	0	0	0	0	0	0	0	0	0	0	0
IRA01Ext	1	0	0	0	0	0	0	0	0	0	0	0	0	0	0	0	0	0	0	0	0	0	0	0	0	0	0	0	0	0	0	0	0	0	0	0	0	0	0	0	0	0	0	0	0	0	0	0	0
IRA01Ext	2	0	0	0	0	0	0	0	0	0	0	0	0	0	0	0	0	0	0	0	0	0	0	0	0	0	0	0	0	0	0	0	0	0	0	0	0	0	0	0	0	0	0	0	0	0	0	0	0
IRA01Ext	3	0	0	0	0	0	0	0	0	0	0	0	0	0	0	0	0	0	0	0	0	0	0	0	0	0	0	0	0	0	0	0	0	0	0	0	0	0	0	0	0	0	0	0	0	0	0	0	0
IRA01Ext	4	0	0	0	0	0	0	0	0	0	0	0	0	0	0	0	0	0	0	0	0	0	0	0	0	0	0	0	0	0	0	0	0	0	0	0	0	0	0	0	0	0	0	0	0	0	0	0	0
IRA01Ext	5	0	0	0	0	0	0	0	0	0	0	0	0	0	0	0	0	0	0	0	0	0	0	0	0	0	0	0	0	0	0	0	0	0	0	0	0	0	0	0	0	0	0	0	0	0	0	0	0
IRA01Ext	6	0	0	0	0	0	0	0	0	0	0	0	0	0	0	0	0	0	0	0	0	0	0	0	0	0	0	0	0	0	0	0	0	0	0	0	0	0	0	0	0	0	0	0	0	0	0	0	0
IRA01Ext	7	0	0	0	0	0	0	0	0	0	0	0	0	0	0	0	0	0	0	0	0	0	0	0	0	0	0	0	0	0	0	0	0	0	0	0	0	0	0	0	0	0	0	0	0	0	0	0	0
IRA01Ext	8	0	0	0	0	0	0	0	0	0	0	0	0	0	0	0	0	0	0	0	0	0	0	0	0	0	0	0	0	0	0	0	0	0	0	0	0	0	0	0	0	0	0	0	0	0	0	0	0
IRA01Ext	9	0	0	0	0	0	0	0	0	0	0	0	0	0	0	0	0	0	0	0	0	0	0	0	0	0	0	0	0	0	0	0	0	0	0	0	0	0	0	0	0	0	0	0	0	0	0	0	0
IRA01Ext	10	0	0	0	0	0	0	0	0	0	0	0	0	0	0	0	0	0	0	0	0	0	0	0	0	0	0	0	0	0	0	0	0	0	0	0	0	0	0	0	0	0	0	0	0	0	0	0	0
IRA01Int	1	0	0	0	0	0	0	0	0	0	0	0	0	0	0	0	0	0	0	0	0	0	0	0	0	0	0	0	0	0	0	0	0	0	0	0	0	0	0	0	0	0	0	0	0	0	0	0	0
IRA01Int	2	0	0	0	0	0	0	0	0	0	0	0	0	0	0	0	0	0	0	0	0	0	0	0	0	0	0	0	0	0	0	0	0	0	0	0	0	0	0	0	0	0	0	0	0	0	0	0	0
IRA01Int	3	0	0	0	0	0	0	0	0	0	0	0	0	0	0	0	0	0	0	0	0	0	0	0	0	0	0	0	0	0	0	0	0	0	0	0	0	0	0	0	0	0	0	0	0	0	0	0	0
IRA01Int	4	0	0	0	0	0	0	0	0	0	0	0	0	0	0	0	0	0	0	0	0	0	0	0	0	0	0	0	0	0	0	0	0	0	0	0	0	0	0	0	0	0	0	0	0	0	0	0	0
IRA01Int	5	0	0	0	0	0	0	0	0	0	0	0	0	0	0	0	0	0	0	0	0	0	0	0	0	0	0	0	0	0	0	0	0	0	0	0	0	0	0	0	0	0	0	0	0	0	0	0	0
IRA01Int	6	0	0	0	0	0	0	0	0	0	0	0	0	0	0	0	0	0	0	0	0	0	0	0	0	0	0	0	0	0	0	0	0	0	0	0	0	0	0	0	0	0	0	0	0	0	0	0	0
IRA01Int	7	0	0	0	0	0	0	0	0	0	0	0	0	0	0	0	0	0	0	0	0	0	0	0	0	0	0	0	0	0	0	0	0	0	0	0	0	0	0	0	0	0	0	0	0	0	0	0	0
IRA01Int	8	0	0	0	0	0	0	0	0	0	0	0	0	0	0	0	0	0	0	0	0	0	0	0	0	0	0	0	0	0	0	0	0	0	0	0	0	0	0	0	0	0	0	0	0	0	0	0	0
IRA01Int	9	0	0	0	0	0	0	0	0	0	0	0	0	0	0	0	0	0	0	0	0	0	0	0	0	0	0	0	0	0	0	0	0	0	0	0	0	0	0	0	0	0	0	0	0	0	0	0	0
IRA01Int	10	0	0	0	0	0	0	0	0	0	0	0	0	0	0	0	0	0	0	0	0	0	0	0	0	0	0	0	0	0	0	0	0	0	0	0	0	0	0	0	0	0	0	0	0	0	0	0	0
ITA01Ext	1	0	0	0	0	0	0	0	0	0	0	0	0	0	0	0	0	0	0	0	0	0	0	0	0	0	0	0	0	0	0	0	0	0	0	0	0	0	0	0	0	0	0	0	0	0	0	0	0
ITA01Ext	2	0	0	0	0	0	0	0	0	0	0	0	0	0	0	0	0	0	0	0	0	0	0	0	0	0	0	0	0	0	0	0	0	0	0	0	0	0	0	0	0	0	0	0	0	0	0	0	0
ITA01Ext	3	0	0	0	0	0	0	0	0	0	0	0	0	0	0	0	0	0	0	0	0	0	0	0	0	0	0	0	0	0	0	0	0	0	0	0	0	0	0	0	0	0	0	0	0	0	0	0	0
ITA01Ext	4	0	0	0	0	0	0	0	0	0	0	0	0	0	0	0	0	0	0	1	0	0	0	0	0	0	0	0	0	0	0	0	0	0	0	0	0	0	0	0	0	0	0	0	0	0	0	0	0
ITA01Ext	5	0	0	0	0	0	0	0	0	0	0	0	0	0	0	0	0	0	0	1	0	0	0	0	0	0	0	0	0	0	0	0	0	0	0	0	0	0	0	0	0	0	0	0	0	0	0	0	0
ITA01Ext	6	0	0	0	0	0	0	0	0	0	0	0	0	0	0	0	0	0	0	0	0	0	0	0	0	0	0	0	0	0	0	0	0	0	0	0	0	0	0	0	0	0	0	0	0	0	0	0	0
ITA01Ext	7	0	0	0	0	0	0	0	0	0	0	0	0	0	0	0	0	0	0	0	0	0	0	0	0	0	0	0	0	0	0	0	0	0	0	0	0	0	0	0	0	0	0	0	0	0	0	0	0
ITA01Ext	8	0	0	0	0	0	0	0	0	0	0	0	0	0	0	0	0	0	0	0	0	0	0	0	0	0	0	0	0	0	0	0	0	0	0	0	0	0	0	0	0	0	0	0	0	0	0	0	0
ITA01Ext	9	0	0	0	0	0	0	0	0	0	0	0	0	0	0	0	0	0	0	0	0	0	0	0	0	0	0	0	0	0	0	0	0	0	0	0	0	0	0	0	0	0	0	0	0	0	0	0	0
ITA01Ext	10	0	0	0	0	0	0	0	0	0	0	0	0	0	0	0	0	0	0	0	0	0	0	0	0	0	0	0	0	0	0	0	0	0	0	0	0	0	0	0	0	0	0	0	0	0	0	0	0
ITA01Int	1	0	0	0	0	0	0	0	0	0	0	0	0	0	0	0	0	0	0	2	0	0	0	0	0	0	0	0	0	0	0	0	0	0	0	0	0	0	0	0	0	0	0	0	0	0	0	0	0
ITA01Int	2	0	0	0	0	0	0	0	0	0	0	0	0	0	0	0	0	0	0	1	0	0	0	0	0	0	0	0	0	0	0	0	0	0	0	0	0	0	0	0	0	0	0	0	0	0	0	0	0
ITA01Int	3	0	0	0	0	0	0	0	0	0	0	0	0	0	0	0	0	0	0	0	0	0	0	0	0	0	0	0	0	0	0	0	0	0	0	0	0	0	0	0	0	0	0	0	0	0	0	0	0
ITA01Int	4	0	0	0	0	0	0	0	0	0	0	0	0	0	0	0	0	0	0	2	0	0	0	0	0	0	0	0	0	0	0	0	0	0	0	0	0	0	0	0	0	0	0	0	0	0	0	0	0
ITA01Int	5	0	0	0	0	0	0	0	0	0	0	0	0	0	0	0	0	0	0	0	0	0	0	0	0	0	0	0	0	0	0	0	0	0	0	0	0	0	0	0	0	0	0	0	0	0	0	0	0
ITA01Int	6	0	0	0	0	0	0	0	0	0	0	0	0	0	0	0	0	0	0	0	0	0	0	0	0	0	0	0	0	0	0	0	0	0	0	0	0	0	0	0	0	0	0	0	0	0	0	0	0
ITA01Int	7	0	0	0	0	0	0	0	0	0	0	0	0	0	0	0	0	0	0	0	0	0	0	0	0	0	0	0	0	0	0	0	0	0	0	0	0	0	0	0	0	0	0	0	0	0	0	0	0
ITA01Int	8	0	0	0	0	0	0	0	0	0	0	0	0	0	0	0	0	0	0	0	0	0	0	0	0	0	0	0	0	0	0	0	0	0	0	0	0	0	0	0	0	0	0	0	0	0	0	0	0
ITA01Int	9	0	0	0	0	0	0	0	0	0	0	0	0	0	0	0	0	0	0	1	0	0	0	0	0	0	0	0	0	0	0	0	0	0	0	0	0	0	0	0	0	0	0	0	0	0	0	0	0
ITA01Int	10	0	0	0	0	0	0	0	0	0	0	0	0	0	0	0	0	0	0	1	0	0	0	0	0	0	0	0	0	0	0	0	0	0	0	0	0	0	0	0	0	0	0	0	0	0	0	0	0
MEX01Ext	1	0	0	0	0	0	0	0	0	0	0	1	0	0	0	0	0	0	0	0	0	0	0	0	0	0	0	0	0	0	0	0	0	0	0	0	0	0	0	0	0	0	0	0	0	0	0	0	0
MEX01Ext	2	0	0	0	0	0	0	0	0	0	0	3	0	0	0	0	0	0	0	0	0	0	0	0	0	0	0	0	0	0	0	0	0	0	0	0	0	0	0	0	0	0	0	0	0	0	0	0	0
MEX01Ext	3	0	0	0	0	0	0	0	0	0	0	1	0	0	0	0	0	0	0	0	0	0	0	0	0	0	0	0	0	0	0	0	0	0	0	0	0	0	0	0	0	0	0	0	0	0	0	0	0
MEX01Ext	4	0	0	0	0	0	0	0	0	7	0	12	0	0	0	0	0	0	0	0	0	0	0	0	0	0	0	0	0	0	0	0	0	0	0	0	0	0	0	0	0	0	0	0	0	0	0	0	0
MEX01Ext	5	0	0	0	0	0	0	0	0	0	0	0	0	0	0	0	0	0	0	0	0	0	0	0	0	0	0	0	0	0	0	0	0	0	0	0	0	0	0	0	0	0	0	0	0	0	0	0	0
MEX01Ext	6	0	0	0	0	0	0	0	0	1	0	3	0	0	0	0	0	0	0	0	0	0	0	0	0	0	0	0	0	0	0	0	0	0	0	0	0	0	0	0	0	0	0	0	0	0	0	0	0
MEX01Ext	7	0	0	0	0	0	0	0	0	0	0	1	0	0	0	0	0	0	0	0	0	0	0	0	0	0	0	0	0	0	0	0	0	0	0	0	0	0	0	0	0	0	0	0	0	0	0	0	0
MEX01Ext	8	0	0	0	0	0	0	0	0	1	0	1	0	0	0	0	0	0	0	0	0	0	0	0	0	0	0	0	0	0	0	0	0	0	0	0	0	0	0	0	0	0	0	0	0	0	0	0	0
MEX01Ext	9	0	0	0	0	0	0	0	0	1	0	2	0	0	0	0	0	0	0	0	0	0	0	0	0	0	0	0	0	0	0	0	0	0	0	0	0	0	0	0	0	0	0	0	0	0	0	0	0
MEX01Ext	10	0	0	0	0	0	0	0	0	0	0	3	0	0	0	0	0	0	0	0	0	0	0	0	0	0	0	0	0	0	0	0	0	0	0	0	0	0	0	0	0	0	0	0	0	0	0	0	0
MEX01Int	1	0	0	0	0	0	0	0	0	2	0	0	0	0	0	0	0	0	0	0	0	0	0	0	0	0	0	0	0	0	0	0	0	0	0	0	0	0	0	0	0	0	0	0	0	0	0	0	0
MEX01Int	2	0	0	0	0	0	0	0	0	0	0	0	0	0	0	0	0	0	0	0	0	0	0	0	0	0	0	0	0	0	0	0	0	0	0	0	0	0	0	0	0	0	0	0	0	0	0	0	0
MEX01Int	3	0	0	0	0	0	0	0	0	1	0	0	0	0	0	0	0	0	0	0	0	0	0	0	0	0	0	0	0	0	0	0	0	0	0	0	0	0	0	0	0	0	0	0	0	0	0	0	0
MEX01Int	4	0	0	0	0	0	0	0	0	0	0	0	0	0	0	0	0	0	0	0	0	0	0	0	0	0	0	0	0	0	0	0	0	0	0	0	0	0	0	0	0	0	0	0	0	0	0	0	0
MEX01Int	5	0	0	0	0	0	0	0	0	0	0	0	0	0	0	0	0	0	0	0	0	0	0	0	0	0	0	0	0	0	0	0	0	0	0	0	0	0	0	0	0	0	0	0	0	0	0	0	0
MEX01Int	6	0	0	0	0	0	0	0	0	0	0	0	0	0	0	0	0	0	0	0	0	0	0	0	0	0	0	0	0	0	0	0	0	0	0	0	0	0	0	0	0	0	0	0	0	0	0	0	0
MEX01Int	7	0	0	0	0	0	0	0	0	0	0	0	0	0	0	0	0	0	0	0	0	0	0	0	0	0	0	0	0	0	0	0	0	0	0	0	0	0	0	0	0	0	0	0	0	0	0	0	0
MEX01Int	8	0	0	0	0	0	0	0	0	0	1	0	0	0	0	0	0	0	0	0	0	0	0	0	0	0	0	0	0	0	0	0	0	0	0	0	0	0	0	0	0	0	0	0	0	0	0	0	0
MEX01Int	9	0	0	0	0	0	0	0	0	0	1	0	0	0	0	0	0	0	0	0	0	0	0	0	0	0	0	0	0	0	0	0	0	0	0	0	0	0	0	0	0	0	0	0	0	0	0	0	0
MEX01Int	10	0	0	0	0	0	0	0	0	0	0	0	0	0	0	0	0	0	0	0	0	0	0	0	0	0	0	0	0	0	0	0	0	0	0	0	0	0	0	0	0	0	0	0	0	0	0	0	0
MEX02Ext	1	0	0	0	0	0	0	0	0	0	0	0	0	0	0	0	0	0	0	0	0	0	0	0	0	0	0	0	0	0	0	0	0	0	0	0	0	0	0	0	0	0	0	0	0	0	0	0	0
MEX02Ext	2	0	0	0	0	0	0	0	0	0	0	0	0	0	0	0	0	0	0	0	0	0	0	0	0	0	0	0	0	0	0	0	0	0	0	0	0	0	0	0	0	0	0	0	0	0	0	0	0
MEX02Ext	3	0	0	0	0	0	0	0	0	0	0	0	0	0	0	0	0	0	0	0	0	0	0	0	0	0	0	0	0	0	0	0	0	0	0	0	0	0	0	0	0	0	0	0	0	0	0	0	0
MEX02Ext	4	0	0	0	0	0	0	0	0	0	0	0	0	0	0	0	0	0	0	0	0	0	0	0	0	0	0	0	0	0	0	0	0	0	0	0	0	0	0	0	0	0	0	0	0	0	0	0	0
MEX02Ext	5	0	0	0	0	0	0	0	0	0	0	0	0	0	0	0	0	0	0	0	0	0	0	0	0	0	0	0	0	0	0	0	0	0	0	0	0	0	0	0	0	0	0	0	0	0	0	0	0
MEX02Ext	6	0	0	0	0	0	0	0	0	0	0	0	0	0	0	0	0	0	0	0	0	0	0	0	0	0	0	0	0	0	0	0	0	0	0	0	0	0	0	0	0	0	0	0	0	0	0	0	0
MEX02Ext	7	0	0	0	0	0	0	0	0	0	0	0	0	0	0	0	0	0	0	0	0	0	0	0	0	0	0	0	0	0	0	0	0	0	0	0	0	0	0	0	0	0	0	0	0	0	0	0	0
MEX02Ext	8	0	0	0	0	0	0	0	0	0	0	0	0	0	0	0	0	0	0	0	0	0	0	0	0	0	0	0	0	0	0	0	0	0	0	0	0	0	0	0	0	0	0	0	0	0	0	0	0
MEX02Ext	9	0	0	0	0	0	0	0	0	0	0	0	0	0	0	0	0	0	0	0	0	0	0	0	0	0	0	0	0	0	0	0	0	0	0	0	0	0	0	0	0	0	0	0	0	0	0	0	0
MEX02Ext	10	0	0	0	0	0	0	0	0	0	0	0	0	0	0	0	0	0	0	0	0	0	0	0	0	0	0	0	0	0	0	0	0	0	0	0	0	0	0	0	0	0	0	0	0	0	0	0	0
MEX02Int	1	0	0	0	0	0	0	0	0	0	0	0	0	0	0	0	0	0	0	0	0	0	0	0	0	0	0	0	0	0	0	0	0	0	0	0	0	0	0	0	0	0	0	0	0	0	0	0	0
MEX02Int	2	0	0	0	0	0	0	0	0	0	0	0	0	0	0	0	0	0	0	0	0	0	0	0	0	0	0	0	0	0	0	0	0	0	0	0	0	0	0	0	0	0	0	0	0	0	0	0	0
MEX02Int	3	0	0	0	0	0	0	0	0	0	0	0	0	0	0	0	0	0	0	0	0	0	0	0	0	0	0	0	0	0	0	0	0	0	0	0	0	0	0	0	0	0	0	0	0	0	0	0	0
MEX02Int	4	0	0	0	0	0	0	0	0	0	0	0	0	0	0	0	0	0	0	0	0	0	0	0	0	0	0	0	0	0	0	0	0	0	0	0	0	0	0	0	0	0	0	0	0	0	0	0	0
MEX02Int	5	0	0	0	0	0	0	0	0	0	0	0	0	0	0	0	0	0	0	0	0	0	0	0	0	0	0	0	0	0	0	0	0	0	0	0	0	0	0	0	0	0	0	0	0	0	0	0	0
MEX02Int	6	0	0	0	0	0	0	0	0	0	0	0	0	0	0	0	0	0	0	0	0	0	0	0	0	0	0	0	0	0	0	0	0	0	0	0	0	0	0	0	0	0	0	0	0	0	0	0	0
MEX02Int	7	0	0	0	0	0	0	0	0	0	0	0	0	0	0	0	0	0	0	0	0	0	0	0	0	0	0	0	0	0	0	0	0	0	0	0	0	0	0	0	0	0	0	0	0	0	0	0	0
MEX02Int	8	0	0	0	0	0	0	0	0	0	0	0	0	0	0	0	0	0	0	0	0	0	0	0	0	0	0	0	0	0	0	0	0	0	0	0	0	0	0	0	0	0	0	0	0	0	0	0	0
MEX02Int	9	0	0	0	0	0	0	0	0	0	0	0	0	0	0	0	0	0	0	0	0	0	0	0	0	0	0	0	0	0	0	0	0	0	0	0	0	0	0	0	0	0	0	0	0	0	0	0	0
MEX02Int	10	0	0	0	0	0	0	0	0	0	0	0	0	0	0	0	0	0	0	0	0	0	0	0	0	0	0	0	0	0	0	0	0	0	0	0	0	0	0	0	0	0	0	0	0	0	0	0	0
MEX03Ext	1	0	0	0	0	0	0	0	0	0	0	0	0	0	0	0	0	0	0	0	0	0	0	0	0	0	0	0	0	0	0	0	0	0	0	0	0	0	0	0	0	0	0	0	0	0	0	0	0
MEX03Ext	2	0	0	0	0	0	0	0	0	0	0	0	0	0	0	0	0	0	0	0	0	0	0	0	0	0	0	0	0	0	0	0	0	0	0	0	0	0	0	0	0	0	0	0	0	0	0	0	0
MEX03Ext	3	0	0	0	0	0	0	0	0	0	0	0	0	0	0	0	0	0	0	0	0	0	0	0	0	0	0	0	0	0	0	0	0	0	0	0	0	0	0	0	0	0	0	0	0	0	0	0	0
MEX03Ext	4	0	0	0	0	0	0	0	0	0	0	0	0	0	0	0	0	0	0	0	0	0	0	0	0	0	0	0	0	0	0	0	0	0	0	0	0	0	0	0	0	0	0	0	0	0	0	0	0
MEX03Ext	5	0	0	0	0	0	0	0	0	0	0	0	0	0	0	0	0	0	0	0	0	0	0	0	0	0	0	0	0	0	0	0	0	0	0	0	0	0	0	0	0	0	0	0	0	0	0	0	0
MEX03Ext	6	0	0	0	0	0	0	0	0	0	0	0	0	0	0	0	0	0	0	0	0	0	0	0	0	0	0	0	0	0	0	0	0	0	0	0	0	0	0	0	0	0	0	0	0	0	0	0	0
MEX03Ext	7	0	0	0	0	0	0	0	0	0	0	0	0	0	0	0	0	0	0	0	0	0	0	0	0	0	0	0	0	0	0	0	0	0	0	0	0	0	0	0	0	0	0	0	0	0	0	0	0
MEX03Ext	8	0	0	0	0	0	0	0	0	0	0	0	0	0	0	0	0	0	0	0	0	0	0	0	0	0	0	0	0	0	0	0	0	0	0	0	0	0	0	0	0	0	0	0	0	0	0	0	0
MEX03Ext	9	0	0	0	0	0	0	0	0	0	0	0	0	0	0	0	0	0	0	0	0	0	0	0	0	0	0	0	0	0	0	0	0	0	0	0	0	0	0	0	0	0	0	0	0	0	0	0	0
MEX03Ext	10	0	0	0	0	0	0	0	0	0	0	0	0	0	0	0	0	0	0	0	0	0	0	0	0	0	0	0	0	0	0	0	0	0	0	0	0	0	0	0	0	0	0	0	0	0	0	0	0
MEX03Int	1	0	0	0	0	0	0	0	0	0	0	0	0	0	0	0	0	0	0	0	0	0	0	0	0	0	0	0	0	0	0	0	0	0	0	0	0	0	0	0	0	0	0	0	0	0	0	0	0
MEX03Int	2	0	0	0	0	0	0	0	0	0	0	0	0	0	0	0	0	0	0	0	0	0	0	0	0	0	0	0	0	0	0	0	0	0	0	0	0	0	0	0	0	0	0	0	0	0	0	0	0
MEX03Int	3	0	0	0	0	0	0	0	0	0	0	0	0	0	0	0	0	0	0	0	0	0	0	0	0	0	0	0	0	0	0	0	0	0	0	0	0	0	0	0	0	0	0	0	0	0	0	0	0
MEX03Int	4	0	0	0	0	0	0	0	0	0	0	0	0	0	0	0	0	0	0	0	0	0	0	0	0	0	0	0	0	0	0	0	0	0	0	0	0	0	0	0	0	0	0	0	0	0	0	0	0
MEX03Int	5	0	0	0	0	0	0	0	0	0	0	0	0	0	0	0	0	0	0	0	0	0	0	0	0	0	0	0	0	0	0	0	0	0	0	0	0	0	0	0	0	0	0	0	0	0	0	0	0
MEX03Int	6	0	0	0	0	0	0	0	0	0	0	0	0	0	0	0	0	0	0	0	0	0	0	0	0	0	0	0	0	0	0	0	0	0	0	0	0	0	0	0	0	0	0	0	0	0	0	0	0
MEX03Int	7	0	0	0	0	0	0	0	0	0	0	0	0	0	0	0	0	0	0	0	0	0	0	0	0	0	0	0	0	0	0	0	0	0	0	0	0	0	0	0	0	0	0	0	0	0	0	0	0
MEX03Int	8	0	0	0	0	0	0	0	0	0	0	0	0	0	0	0	0	0	0	0	0	0	0	0	0	0	0	0	0	0	0	0	0	0	0	0	0	0	0	0	0	0	0	0	0	0	0	0	0
MEX03Int	9	0	0	0	0	0	0	0	0	0	0	0	0	0	0	0	0	0	0	0	0	0	0	0	0	0	0	0	0	0	0	0	0	0	0	0	0	0	0	0	0	0	0	0	0	0	0	0	0
MEX03Int	10	0	0	0	0	0	0	0	0	0	0	0	0	0	0	0	0	0	0	0	0	0	0	0	0	0	0	0	0	0	0	0	0	0	0	0	0	0	0	0	0	0	0	0	0	0	0	0	0
MEX04Ext	1	0	0	0	0	0	0	0	0	0	0	0	0	0	0	0	0	0	0	0	0	0	0	0	0	0	0	0	0	0	0	0	0	0	0	0	0	0	0	0	0	0	0	0	0	0	0	0	0
MEX04Ext	2	0	0	0	0	0	0	0	0	0	0	0	0	0	0	0	0	0	0	0	0	0	0	0	0	0	0	0	0	0	0	0	0	0	0	0	0	0	0	0	0	0	0	0	0	0	0	0	0
MEX04Ext	3	0	0	0	0	0	0	0	0	0	0	0	0	0	0	0	0	0	0	0	0	0	0	0	0	0	0	0	0	0	0	0	0	0	0	0	0	0	0	0	0	0	0	0	0	0	0	0	0
MEX04Ext	4	0	0	0	0	0	0	0	0	0	0	0	0	0	0	0	0	0	0	0	0	0	0	0	0	0	0	0	0	0	0	0	0	0	0	0	0	0	0	0	0	0	0	0	0	0	0	0	0
MEX04Ext	5	0	0	0	0	0	0	0	0	0	0	0	0	0	0	0	0	0	0	0	0	0	0	0	0	0	0	0	0	0	0	0	0	0	0	0	0	0	0	0	0	0	0	0	0	0	0	0	0
MEX04Ext	6	0	0	0	0	0	0	0	0	0	0	0	0	0	0	0	0	0	0	0	0	0	0	0	0	0	0	0	0	0	0	0	0	0	0	0	0	0	0	0	0	0	0	0	0	0	0	0	0
MEX04Ext	7	0	0	0	0	0	0	0	0	0	0	0	0	0	0	0	0	0	0	0	0	0	0	0	0	0	0	0	0	0	0	0	0	0	0	0	0	0	0	0	0	0	0	0	0	0	0	0	0
MEX04Ext	8	0	0	0	0	0	0	0	0	0	0	0	0	0	0	0	0	0	0	0	0	0	0	0	0	0	0	0	0	0	0	0	0	0	0	0	0	0	0	0	0	0	0	0	0	0	0	0	0
MEX04Ext	9	0	0	0	0	0	0	0	0	0	0	0	0	0	0	0	0	0	0	0	0	0	0	0	0	0	0	0	0	0	0	0	0	0	0	0	0	0	0	0	0	0	0	0	0	0	0	0	0
MEX04Ext	10	0	0	0	0	0	0	0	0	0	0	0	0	0	0	0	0	0	0	0	0	0	0	0	0	0	0	0	0	0	0	0	0	0	0	0	0	0	0	0	0	0	0	0	0	0	0	0	0
MEX04Int	1	0	0	0	0	0	0	0	0	0	0	0	0	0	0	0	0	0	0	0	0	0	0	0	0	0	0	0	0	0	0	0	0	0	0	0	0	0	0	0	0	0	0	0	0	0	0	0	0
MEX04Int	2	0	0	0	0	0	0	0	0	0	0	0	0	0	0	0	0	0	0	0	0	0	0	0	0	0	0	0	0	0	0	0	0	0	0	0	0	0	0	0	0	0	0	0	0	0	0	0	0
MEX04Int	3	0	0	0	0	0	0	0	0	0	0	0	0	0	0	0	0	0	0	0	0	0	0	0	0	0	0	0	0	0	0	0	0	0	0	0	0	0	0	0	0	0	0	0	0	0	0	0	0
MEX04Int	4	0	0	0	0	0	0	0	0	0	0	0	0	0	0	0	0	0	0	0	0	0	0	0	0	0	0	0	0	0	0	0	0	0	0	0	0	0	0	0	0	0	0	0	0	0	0	0	0
MEX04Int	5	0	0	0	0	0	0	0	0	0	0	0	0	0	0	0	0	0	0	0	0	0	0	0	0	0	0	0	0	0	0	0	0	0	0	0	0	0	0	0	0	0	0	0	0	0	0	0	0
MEX04Int	6	0	0	0	0	0	0	0	0	0	0	0	0	0	0	0	0	0	0	0	0	0	0	0	0	0	0	0	0	0	0	0	0	0	0	0	0	0	0	0	0	0	0	0	0	0	0	0	0
MEX04Int	7	0	0	0	0	0	0	0	0	0	0	0	0	0	0	0	0	0	0	0	0	0	0	0	0	0	0	0	0	0	0	0	0	0	0	0	0	0	0	0	0	0	0	0	0	0	0	0	0
MEX04Int	8	0	0	0	0	0	0	0	0	0	0	0	0	0	0	0	0	0	0	0	0	0	0	0	0	0	0	0	0	0	0	0	0	0	0	0	0	0	0	0	0	0	0	0	0	0	0	0	0
MEX04Int	9	0	0	0	0	0	0	0	0	0	0	0	0	0	0	0	0	0	0	0	0	0	0	0	0	0	0	0	0	0	0	0	0	0	0	0	0	0	0	0	0	0	0	0	0	0	0	0	0
MEX04Int	10	0	0	0	0	0	0	0	0	0	0	0	0	0	0	0	0	0	0	0	0	0	0	0	0	0	0	0	0	0	0	0	0	0	0	0	0	0	0	0	0	0	0	0	0	0	0	0	0
MEX05Ext	1	0	0	0	0	0	0	0	0	0	0	0	0	0	0	0	0	0	0	0	0	0	0	0	0	0	0	0	0	0	0	0	0	0	0	0	0	0	0	0	0	0	0	0	0	0	0	0	0
MEX05Ext	2	0	0	0	0	0	0	0	0	0	0	0	0	0	0	0	0	0	0	0	0	0	0	0	0	0	0	0	0	0	0	0	0	0	0	0	0	0	0	0	0	0	0	0	0	0	0	0	0
MEX05Ext	3	0	0	0	0	0	0	0	0	0	0	0	0	0	0	0	0	0	0	0	0	0	0	0	0	0	0	0	0	0	0	0	0	0	0	0	0	0	0	0	0	0	0	0	0	0	0	0	0
MEX05Ext	4	0	0	0	0	0	0	0	0	0	0	0	0	0	0	0	0	0	0	0	0	0	0	0	0	0	0	0	0	0	0	0	0	0	0	0	0	0	0	0	0	0	0	0	0	0	0	0	0
MEX05Ext	5	0	0	0	0	0	0	0	0	0	0	0	0	0	0	0	0	0	0	0	0	0	0	0	0	0	0	0	0	0	0	0	0	0	0	0	0	0	0	0	0	0	0	0	0	0	0	0	0
MEX05Ext	6	0	0	0	0	0	0	0	0	0	0	0	0	0	0	0	0	0	0	0	0	0	0	0	0	0	0	0	0	0	0	0	0	0	0	0	0	0	0	0	0	0	0	0	0	0	0	0	0
MEX05Ext	7	0	0	0	0	0	0	0	0	0	0	0	0	0	0	0	0	0	0	0	0	0	0	0	0	0	0	0	0	0	0	0	0	0	0	0	0	0	0	0	0	0	0	0	0	0	0	0	0
MEX05Ext	8	0	0	0	0	0	0	0	0	0	0	0	0	0	0	0	0	0	0	0	0	0	0	0	0	0	0	0	0	0	0	0	0	0	0	0	0	0	0	0	0	0	0	0	0	0	0	0	0
MEX05Ext	9	0	0	0	0	0	0	0	0	0	0	0	0	0	0	0	0	0	0	0	0	0	0	0	0	0	0	0	0	0	0	0	0	0	0	0	0	0	0	0	0	0	0	0	0	0	0	0	0
MEX05Ext	10	0	0	0	0	0	0	0	0	0	0	0	0	0	0	0	0	0	0	0	0	0	0	0	0	0	0	0	0	0	0	0	0	0	0	0	0	0	0	0	0	0	0	0	0	0	0	0	0
MEX05Int	1	0	0	0	0	0	0	0	0	0	0	0	0	0	0	0	0	0	0	0	0	0	0	0	0	0	0	0	0	0	0	0	0	0	0	0	0	0	0	0	0	0	0	0	0	0	0	0	0
MEX05Int	2	0	0	0	0	0	0	0	0	0	0	0	0	0	0	0	0	0	0	0	0	0	0	0	0	0	0	0	0	0	0	0	0	0	0	0	0	0	0	0	0	0	0	0	0	0	0	0	0
MEX05Int	3	0	0	0	0	0	0	0	0	0	0	0	0	0	0	0	0	0	0	0	0	0	0	0	0	0	0	0	0	0	0	0	0	0	0	0	0	0	0	0	0	0	0	0	0	0	0	0	0
MEX05Int	4	0	0	0	0	0	0	0	0	0	0	0	0	0	0	0	0	0	0	0	0	0	0	0	0	0	0	0	0	0	0	0	0	0	0	0	0	0	0	0	0	0	0	0	0	0	0	0	0
MEX05Int	5	0	0	0	0	0	0	0	0	0	0	0	0	0	0	0	0	0	0	0	0	0	0	0	0	0	0	0	0	0	0	0	0	0	0	0	0	0	0	0	0	0	0	0	0	0	0	0	0
MEX05Int	6	0	0	0	0	0	0	0	0	0	0	0	0	0	0	0	0	0	0	0	0	0	0	0	0	0	0	0	0	0	0	0	0	0	0	0	0	0	0	0	0	0	0	0	0	0	0	0	0
MEX05Int	7	0	0	0	0	0	0	0	0	0	0	0	0	0	0	0	0	0	0	0	0	0	0	0	0	0	0	0	0	0	0	0	0	0	0	0	0	0	0	0	0	0	0	0	0	0	0	0	0
MEX05Int	8	0	0	0	0	0	0	0	0	0	0	0	0	0	0	0	0	0	0	0	0	0	0	0	0	0	0	0	0	0	0	0	0	0	0	0	0	0	0	0	0	0	0	0	0	0	0	0	0
MEX05Int	9	0	0	0	0	0	0	0	0	0	0	0	0	0	0	0	0	0	0	0	0	0	0	0	0	0	0	0	0	0	0	0	0	0	0	0	0	0	0	0	0	0	0	0	0	0	0	0	0
MEX05Int	10	0	0	0	0	0	0	0	0	0	0	0	0	0	0	0	0	0	0	0	0	0	0	0	0	0	0	0	0	0	0	0	0	0	0	0	0	0	0	0	0	0	0	0	0	0	0	0	0
MEX06Ext	1	0	0	0	0	0	0	0	0	0	0	0	0	0	0	0	0	0	0	0	0	0	0	0	0	0	0	0	0	0	0	0	0	0	0	0	0	0	0	0	0	0	0	0	0	0	0	0	0
MEX06Ext	2	0	0	0	0	0	0	0	0	0	0	0	0	0	0	0	0	0	0	0	0	0	0	0	0	0	0	0	0	0	0	0	0	0	0	0	0	0	0	0	0	0	0	0	0	0	0	0	0
MEX06Ext	3	0	0	0	0	0	0	0	0	0	0	0	0	0	0	0	0	0	0	0	0	0	0	0	0	0	0	0	0	0	0	0	0	0	0	0	0	0	0	0	0	0	0	0	0	0	0	0	0
MEX06Ext	4	0	0	0	0	0	0	0	0	0	0	0	0	0	0	0	0	0	0	0	0	0	0	0	0	0	0	0	0	0	0	0	0	0	0	0	0	0	0	0	0	0	0	0	0	0	0	0	0
MEX06Ext	5	0	0	0	0	0	0	0	0	0	0	0	0	0	0	0	0	0	0	0	0	0	0	0	0	0	0	0	0	0	0	0	0	0	0	0	0	0	0	0	0	0	0	0	0	0	0	0	0
MEX06Ext	6	0	0	0	0	0	0	0	0	0	0	0	0	0	0	0	0	0	0	0	0	0	0	0	0	0	0	0	0	0	0	0	0	0	0	0	0	0	0	0	0	0	0	0	0	0	0	0	0
MEX06Ext	7	0	0	0	0	0	0	0	0	0	0	0	0	0	0	0	0	0	0	0	0	0	0	0	0	0	0	0	0	0	0	0	0	0	0	0	0	0	0	0	0	0	0	0	0	0	0	0	0
MEX06Ext	8	0	0	0	0	0	0	0	0	0	0	0	0	0	0	0	0	0	0	0	0	0	0	0	0	0	0	0	0	0	0	0	0	0	0	0	0	0	0	0	0	0	0	0	0	0	0	0	0
MEX06Ext	9	0	0	0	0	0	0	0	0	0	0	0	0	0	0	0	0	0	0	0	0	0	0	0	0	0	0	0	0	0	0	0	0	0	0	0	0	0	0	0	0	0	0	0	0	0	0	0	0
MEX06Ext	10	0	0	0	0	0	0	0	0	0	0	0	0	0	0	0	0	0	0	0	0	0	0	0	0	0	0	0	0	0	0	0	0	0	0	0	0	0	0	0	0	0	0	0	0	0	0	0	0
MEX06Int	1	0	0	0	0	0	0	0	0	0	0	0	0	0	0	0	0	0	0	0	0	0	0	0	0	0	0	0	0	0	0	0	0	0	0	0	0	0	0	0	0	0	0	0	0	0	0	0	0
MEX06Int	2	0	0	0	0	0	0	0	0	0	0	0	0	0	0	0	0	0	0	0	0	0	0	0	0	0	0	0	0	0	0	0	0	0	0	0	0	0	0	0	0	0	0	0	0	0	0	0	0
MEX06Int	3	0	0	0	0	0	0	0	0	0	0	0	0	0	0	0	0	0	0	0	0	0	0	0	0	0	0	0	0	0	0	0	0	0	0	0	0	0	0	0	0	0	0	0	0	0	0	0	0
MEX06Int	4	0	0	0	0	0	0	0	0	0	0	0	0	0	0	0	0	0	0	0	0	0	0	0	0	0	0	0	0	0	0	0	0	0	0	0	0	0	0	0	0	0	0	0	0	0	0	0	0
MEX06Int	5	0	0	0	0	0	0	0	0	0	0	0	0	0	0	0	0	0	0	0	0	0	0	0	0	0	0	0	0	0	0	0	0	0	0	0	0	0	0	0	0	0	0	0	0	0	0	0	0
MEX06Int	6	0	0	0	0	0	0	0	0	0	0	0	0	0	0	0	0	0	0	0	0	0	0	0	0	0	0	0	0	0	0	0	0	0	0	0	0	0	0	0	0	0	0	0	0	0	0	0	0
MEX06Int	7	0	0	0	0	0	0	0	0	0	0	0	0	0	0	0	0	0	0	0	0	0	0	0	0	0	0	0	0	0	0	0	0	0	0	0	0	0	0	0	0	0	0	0	0	0	0	0	0
MEX06Int	8	0	0	0	0	0	0	0	0	0	0	0	0	0	0	0	0	0	0	0	0	0	0	0	0	0	0	0	0	0	0	0	0	0	0	0	0	0	0	0	0	0	0	0	0	0	0	0	0
MEX06Int	9	0	0	0	0	0	0	0	0	0	0	0	0	0	0	0	0	0	0	0	0	0	0	0	0	0	0	0	0	0	0	0	0	0	0	0	0	0	0	0	0	0	0	0	0	0	0	0	0
MEX06Int	10	0	0	0	0	0	0	0	0	0	0	0	0	0	0	0	0	0	0	0	0	0	0	0	0	0	0	0	0	0	0	0	0	0	0	0	0	0	0	0	0	0	0	0	0	0	0	0	0
POR01Ext	1	0	0	0	0	0	0	0	0	0	0	0	0	0	0	0	0	0	0	10	0	0	0	0	0	0	0	0	0	0	0	0	0	0	0	0	0	0	0	0	0	0	0	0	0	0	0	0	0
POR01Ext	2	0	0	0	0	0	0	0	0	0	0	0	0	0	0	0	0	0	0	6	0	0	0	0	0	0	0	0	0	0	0	0	0	0	0	0	0	0	0	0	0	0	0	0	1	0	0	0	0
POR01Ext	3	0	0	0	0	0	0	0	0	0	0	0	0	0	0	0	0	0	0	16	0	0	0	0	0	0	0	0	0	0	0	0	0	0	0	0	0	0	0	0	0	0	0	0	0	0	0	0	0
POR01Ext	4	0	0	0	0	0	0	0	0	0	0	0	0	0	0	0	0	0	0	58	0	0	0	0	0	0	0	0	0	0	0	0	0	0	0	0	0	0	0	0	0	0	0	0	0	0	0	0	0
POR01Ext	5	0	0	0	0	0	0	0	0	0	0	0	0	0	0	0	0	0	0	79	0	0	0	0	0	1	0	0	0	0	0	0	0	0	0	0	0	0	0	0	0	0	0	0	2	0	0	0	0
POR01Ext	6	0	0	0	0	0	0	0	0	0	0	0	0	0	0	0	0	0	0	11	0	0	1	0	0	0	0	0	0	0	0	0	0	0	0	0	0	0	0	0	0	0	0	0	1	0	0	0	0
POR01Ext	7	0	0	0	0	0	0	0	0	0	0	0	0	0	0	0	0	0	0	32	0	0	1	0	0	0	0	0	0	0	0	0	0	0	0	0	0	0	0	0	0	0	0	0	0	0	0	0	0
POR01Ext	8	0	0	0	0	0	0	0	0	0	0	0	0	0	0	0	0	0	0	16	0	0	0	0	0	0	0	0	0	0	0	0	0	0	0	0	0	0	0	0	0	0	0	0	0	0	0	0	0
POR01Ext	9	0	0	0	0	0	0	0	0	0	0	0	0	0	0	0	0	0	0	33	0	0	0	0	0	1	0	0	0	0	0	0	0	0	0	0	0	0	0	0	0	0	0	0	0	0	0	0	0
POR01Ext	10	0	0	0	0	0	0	0	0	0	0	0	0	0	0	0	0	0	0	18	0	0	0	0	0	1	0	0	0	0	0	0	0	0	0	0	0	0	0	0	0	0	0	0	1	0	0	0	0
POR01Int	1	0	0	0	0	0	0	0	0	0	0	0	0	0	0	0	0	0	0	0	0	0	0	0	0	0	0	0	3	0	0	0	0	0	0	0	0	0	0	0	0	0	0	0	0	0	0	0	0
POR01Int	2	0	0	0	0	0	0	0	0	0	0	0	0	0	0	0	0	0	0	0	0	1	0	0	0	0	0	0	0	0	0	0	0	0	0	0	0	0	0	0	0	0	0	0	6	0	0	0	0
POR01Int	3	0	0	0	0	0	0	0	0	0	0	0	0	0	0	0	0	0	0	1	0	1	0	0	0	0	0	0	0	0	0	0	0	0	0	0	0	0	0	0	0	0	0	0	1	0	0	0	0
POR01Int	4	0	1	0	0	0	0	0	0	0	0	0	0	0	0	0	0	0	0	1	0	2	0	0	0	0	0	0	0	0	0	0	0	0	0	0	0	0	0	0	0	0	0	0	0	0	0	0	0
POR01Int	5	0	0	0	0	0	0	0	0	0	0	0	0	0	0	0	0	0	0	0	0	3	0	0	0	0	0	0	0	0	0	0	0	0	0	0	0	0	0	0	0	0	0	0	0	0	0	0	0
POR01Int	6	0	0	0	0	0	0	0	0	0	0	0	0	0	0	0	0	0	0	1	0	1	0	0	0	0	0	0	0	0	0	0	0	0	0	0	0	0	0	0	0	0	0	0	1	0	0	0	0
POR01Int	7	0	0	0	0	0	0	0	0	0	0	0	0	0	0	0	0	0	0	0	0	0	0	0	0	0	0	0	0	0	0	0	0	0	0	0	0	0	0	0	0	0	0	0	0	0	0	0	0
POR01Int	8	0	0	0	0	0	0	0	0	0	0	0	0	0	0	0	0	0	0	0	0	0	0	0	0	0	0	0	0	0	0	0	0	0	0	0	0	0	0	0	0	0	0	0	1	0	0	0	0
POR01Int	9	0	0	0	0	0	0	0	0	0	0	0	0	0	0	0	0	0	0	1	0	0	0	0	0	0	0	0	0	0	0	0	0	0	0	0	0	0	0	0	0	0	0	0	3	0	0	0	0
POR01Int	10	0	0	0	0	0	0	0	0	0	0	0	0	0	0	0	0	0	0	0	0	0	0	0	0	0	0	0	0	0	0	0	0	0	0	0	0	0	0	0	0	0	0	0	0	0	0	0	0
SAL01Ext	1	0	0	0	0	0	0	0	0	0	0	0	0	0	0	0	0	0	0	0	0	0	0	0	0	0	0	0	0	0	0	0	0	0	0	0	0	0	0	0	0	0	0	0	0	0	0	0	0
SAL01Ext	2	0	0	0	0	0	0	0	0	0	0	0	0	0	0	0	0	0	0	0	0	0	0	0	0	0	0	0	0	0	0	0	0	0	0	0	0	0	0	0	0	0	0	0	0	0	0	0	0
SAL01Ext	3	0	0	0	0	0	0	0	0	0	0	0	0	0	0	0	0	0	0	0	0	0	0	0	0	0	0	0	0	0	0	0	0	0	0	0	0	0	0	0	0	0	0	0	0	0	0	0	0
SAL01Ext	4	0	0	0	0	0	0	0	0	0	0	0	0	0	0	0	0	0	0	0	0	0	0	0	0	0	0	0	0	0	0	0	0	0	0	0	0	0	0	0	0	0	0	0	0	0	0	0	0
SAL01Ext	5	0	0	0	0	0	0	0	0	0	0	0	0	0	0	0	0	0	0	0	0	0	0	0	0	0	0	0	0	0	0	0	0	0	0	0	0	0	0	0	0	0	0	0	0	0	0	0	0
SAL01Ext	6	0	0	0	0	0	0	0	0	0	0	0	0	0	0	0	0	0	0	0	0	0	0	0	0	0	0	0	0	0	0	0	0	0	0	0	0	0	0	0	0	0	0	0	0	0	0	0	0
SAL01Ext	7	0	0	0	0	0	0	0	0	0	0	0	0	0	0	0	0	0	0	0	0	0	0	0	0	0	0	0	0	0	0	0	0	0	0	0	0	0	0	0	0	0	0	0	0	0	0	0	0
SAL01Ext	8	0	0	0	0	0	0	0	0	0	0	0	0	0	0	0	0	0	0	0	0	0	0	0	0	0	0	0	0	0	0	0	0	0	0	0	0	0	0	0	0	0	0	0	0	0	0	0	0
SAL01Ext	9	0	0	0	0	0	0	0	0	0	0	0	0	0	0	0	0	0	0	0	0	0	0	0	0	0	0	0	0	0	0	0	0	0	0	0	0	0	0	0	0	0	0	0	0	0	0	0	0
SAL01Ext	10	0	0	0	0	0	0	0	0	0	0	0	0	0	0	0	0	0	0	0	0	0	0	0	0	0	0	0	0	0	0	0	0	0	0	0	0	0	0	0	0	0	0	0	0	0	0	0	0
SAL01Int	1	0	0	0	0	0	0	0	0	0	0	0	0	0	0	0	0	0	0	0	0	0	0	0	0	0	0	0	0	0	0	0	0	0	0	0	0	0	0	0	0	0	0	0	0	0	0	0	5
SAL01Int	2	0	0	0	0	0	0	0	0	0	0	0	0	0	0	0	0	0	0	0	0	0	0	0	0	0	0	0	0	0	0	0	0	0	0	0	0	0	0	0	0	0	0	0	0	0	0	0	7
SAL01Int	3	0	0	0	0	0	0	0	0	0	0	0	0	0	0	0	0	0	0	0	0	0	0	0	0	0	0	0	0	0	0	0	0	0	0	0	0	0	0	0	0	0	0	0	0	0	0	0	0
SAL01Int	4	0	0	0	0	0	0	0	0	0	0	0	0	0	0	0	0	0	0	0	0	0	0	0	0	0	0	0	0	0	0	0	0	0	0	0	0	0	0	0	0	0	0	0	0	0	0	0	4
SAL01Int	5	0	0	0	0	0	0	0	0	0	0	0	0	0	0	0	0	0	0	0	0	0	0	0	0	0	0	0	0	0	0	0	0	0	0	0	0	0	0	0	0	0	0	0	0	0	0	0	5
SAL01Int	6	0	0	0	0	0	0	0	0	0	0	0	0	0	0	0	0	0	0	0	0	0	0	0	0	0	0	0	0	0	0	0	0	0	0	0	0	0	0	0	0	0	0	0	0	0	0	0	4
SAL01Int	7	0	0	0	0	0	0	0	0	0	0	0	0	0	0	0	0	0	0	0	0	0	0	0	0	0	0	0	0	0	0	0	0	0	0	0	0	0	0	0	0	0	0	0	0	0	0	0	3
SAL01Int	8	0	0	0	0	0	0	0	0	0	0	0	0	0	0	0	0	0	0	0	0	0	0	0	0	0	0	0	0	0	0	0	0	0	0	0	0	0	0	0	0	0	0	0	0	0	0	0	0
SAL01Int	9	0	0	0	0	0	0	0	0	0	0	0	0	0	0	0	0	0	0	0	0	0	0	0	0	0	0	0	0	0	0	0	0	0	0	0	0	0	0	0	0	0	0	0	0	0	0	0	6
SAL01Int	10	0	0	0	0	0	0	0	0	0	0	0	0	0	0	0	0	0	0	0	0	0	0	0	0	0	0	0	0	0	0	0	0	0	0	0	0	0	0	0	0	0	0	0	0	0	0	0	2
SOU01Ext	1	0	97	0	0	0	0	0	0	0	0	0	0	0	0	0	2	1	0	0	0	0	0	15	0	0	1	0	0	0	0	0	0	0	0	0	0	0	0	0	0	0	0	0	0	0	0	0	0
SOU01Ext	2	0	140	0	0	0	0	0	0	0	0	0	0	0	0	0	0	0	0	0	0	0	0	14	0	0	1	0	0	0	0	0	0	0	0	0	0	4	0	0	0	0	0	0	0	0	0	0	0
SOU01Ext	3	0	111	0	0	0	0	0	0	0	0	0	0	0	0	0	1	2	0	0	0	0	0	13	0	0	2	0	0	0	0	0	0	0	0	0	0	0	0	0	0	1	0	0	0	0	0	0	0
SOU01Ext	4	0	144	0	0	0	0	0	0	0	0	0	0	0	0	0	2	3	0	0	0	0	0	7	0	0	0	0	0	0	0	0	0	0	0	0	0	1	0	0	0	0	0	0	0	0	0	0	0
SOU01Ext	5	0	36	0	0	0	0	0	0	0	0	0	1	0	0	0	3	0	0	0	0	0	0	9	0	0	0	0	0	0	0	0	0	0	0	0	0	0	0	0	0	0	0	0	0	0	0	0	0
SOU01Ext	6	0	32	0	0	0	0	0	0	0	0	0	0	0	0	0	0	2	0	0	0	0	0	8	0	0	1	0	0	0	0	0	0	0	0	0	0	0	0	0	0	0	0	0	0	0	0	0	0
SOU01Ext	7	0	84	0	0	0	0	0	0	0	0	0	0	0	0	0	4	1	0	0	0	0	0	13	0	0	0	0	0	0	0	0	0	0	0	0	0	0	0	0	0	0	0	0	0	0	0	0	0
SOU01Ext	8	0	69	0	0	0	0	0	0	0	0	0	0	0	0	0	0	2	0	0	0	0	0	9	0	0	0	0	0	0	0	0	0	0	0	0	0	0	0	0	0	0	0	0	0	0	0	0	0
SOU01Ext	9	0	46	0	0	0	0	0	0	0	0	0	0	0	0	0	1	0	0	0	0	0	0	12	0	0	0	0	0	0	0	0	0	0	0	0	0	0	0	0	0	0	1	0	0	0	0	0	0
SOU01Ext	10	0	49	0	0	0	0	0	0	0	0	0	0	0	0	0	2	0	0	0	0	0	0	7	0	0	0	0	0	0	0	0	0	0	0	0	0	0	0	0	0	0	0	0	0	0	0	0	0
SOU01Int	1	0	245	0	0	0	0	0	0	0	0	0	0	0	0	0	0	0	0	0	0	0	0	21	0	0	2	0	0	0	0	0	0	0	0	0	0	0	0	0	0	0	0	0	0	0	0	0	0
SOU01Int	2	0	272	0	0	0	0	0	0	0	0	0	1	0	0	0	0	3	0	0	0	0	0	17	0	0	2	0	0	0	0	0	0	0	0	0	0	0	0	0	0	0	0	0	0	0	0	0	0
SOU01Int	3	0	69	0	0	0	0	0	0	0	0	0	0	0	0	0	0	0	0	0	0	0	0	11	0	0	4	0	0	0	0	0	0	0	0	0	0	0	0	0	0	0	0	0	0	0	0	0	0
SOU01Int	4	0	238	0	0	0	0	0	0	0	0	0	0	0	0	0	0	0	0	0	0	0	0	28	0	0	17	0	0	0	0	0	0	0	0	0	0	0	0	0	0	0	0	0	0	0	0	0	0
SOU01Int	5	0	81	0	0	0	0	0	0	0	0	0	0	0	0	0	0	0	0	0	0	0	0	21	0	0	2	0	0	0	0	0	0	0	0	0	0	0	0	0	0	0	0	0	0	0	0	0	0
SOU01Int	6	0	300	0	0	0	0	0	0	0	0	0	0	0	0	0	0	0	0	0	0	0	0	32	0	0	7	0	0	0	0	0	0	0	0	0	0	0	0	0	0	0	0	0	0	0	0	0	0
SOU01Int	7	0	176	0	0	0	0	0	0	0	0	0	0	0	0	0	0	0	0	0	0	0	0	16	0	0	3	0	0	0	0	0	0	0	0	0	0	0	0	0	0	0	0	0	0	0	0	0	0
SOU01Int	8	0	262	0	0	0	0	0	0	0	0	0	0	0	0	0	0	0	0	0	0	0	0	20	0	0	12	0	0	0	0	2	0	0	0	0	0	0	0	0	0	0	0	0	0	0	0	0	0
SOU01Int	9	0	295	0	0	0	0	0	0	0	0	0	0	0	0	0	0	3	0	0	0	0	0	17	0	0	1	0	0	0	0	0	0	0	0	0	0	0	0	0	0	0	0	0	0	0	0	0	0
SOU01Int	10	0	250	0	0	0	0	0	0	0	0	0	0	0	0	0	0	2	0	0	0	0	0	36	0	0	7	0	0	0	0	1	0	0	0	0	0	0	0	0	0	0	0	0	0	0	0	0	0
SPA01Ext	1	0	0	0	0	0	0	0	0	0	0	0	0	0	0	0	0	0	0	0	0	0	1	0	0	0	0	0	0	0	0	0	0	0	0	0	0	0	0	0	0	0	0	0	0	0	0	0	0
SPA01Ext	2	0	0	0	0	0	0	0	0	0	0	0	0	0	0	0	0	0	0	0	0	0	1	0	0	0	0	0	0	0	0	0	0	0	0	0	0	0	0	0	0	0	0	0	0	0	0	0	0
SPA01Ext	3	0	0	0	0	0	0	0	0	0	0	0	0	0	0	0	0	0	0	0	0	0	0	0	0	0	0	0	0	0	0	0	0	0	0	0	0	0	0	0	0	0	0	0	0	0	0	0	0
SPA01Ext	4	0	0	0	0	0	0	0	0	0	0	0	0	0	0	0	0	0	0	0	0	0	0	0	0	0	0	0	0	0	0	0	0	0	0	0	0	0	0	0	0	0	0	0	0	0	0	0	0
SPA01Ext	5	0	0	0	0	0	0	0	0	0	0	0	0	0	0	0	0	0	0	0	0	0	0	0	0	0	0	0	0	0	0	0	0	0	0	0	0	0	0	0	0	0	0	0	0	0	0	0	0
SPA01Ext	6	0	0	0	0	0	0	0	0	0	0	0	0	0	0	0	0	0	0	0	0	1	1	0	0	0	0	0	0	0	0	0	0	0	0	0	0	0	0	0	0	0	0	0	0	0	0	0	0
SPA01Ext	7	0	0	0	0	0	0	0	0	0	0	0	0	0	0	0	0	0	0	0	0	0	1	0	0	0	0	0	0	0	0	0	0	0	0	0	0	0	0	0	0	0	0	0	0	0	0	0	0
SPA01Ext	8	0	0	0	0	0	0	0	0	0	0	0	0	0	0	0	0	0	0	0	0	0	0	0	0	0	0	0	0	0	0	0	0	0	0	0	0	0	0	0	0	0	0	0	0	0	0	0	0
SPA01Ext	9	0	0	0	0	0	0	0	0	0	0	0	0	0	0	0	0	0	0	0	0	1	0	0	0	0	0	0	0	0	0	0	0	0	0	0	0	0	0	0	0	0	0	0	0	0	0	0	0
SPA01Ext	10	0	0	0	0	0	0	0	0	0	0	0	0	0	0	0	0	0	0	0	0	0	2	0	0	0	0	0	0	0	0	0	0	0	0	0	0	0	0	0	0	0	0	0	0	0	0	0	0
SPA01Int	1	0	0	0	0	0	0	0	0	0	0	0	0	0	0	0	0	0	0	0	0	16	0	0	0	0	0	0	0	0	0	0	0	0	0	0	0	0	0	0	0	0	0	0	0	0	0	0	0
SPA01Int	2	0	0	0	0	0	0	0	0	0	0	0	0	0	0	0	0	0	0	0	0	4	0	0	0	0	0	0	0	0	0	0	0	0	0	0	0	0	0	0	0	0	0	0	0	0	0	0	0
SPA01Int	3	0	0	0	0	0	0	0	0	0	0	0	0	0	0	0	0	0	0	0	0	2	2	0	0	0	0	0	0	0	0	0	0	0	0	0	0	0	0	0	0	0	0	0	0	0	0	0	0
SPA01Int	4	0	0	0	0	0	0	0	0	0	0	0	0	0	0	0	0	0	0	0	0	1	0	0	0	0	0	0	0	0	0	0	0	0	0	0	0	0	0	0	0	0	0	0	0	0	0	0	0
SPA01Int	5	0	0	0	0	0	0	0	0	0	0	0	0	0	0	0	0	0	0	0	0	1	0	0	0	0	0	0	0	0	0	0	0	0	0	0	0	0	0	0	0	0	0	0	0	0	0	0	0
SPA01Int	6	0	0	0	0	0	0	0	0	0	0	0	0	0	0	0	0	0	0	0	0	4	1	0	0	0	0	0	0	0	0	0	1	0	0	0	0	0	0	0	0	0	0	0	0	0	0	0	0
SPA01Int	7	0	0	0	0	0	0	0	0	0	0	0	0	0	0	0	0	0	0	0	0	3	0	0	0	0	0	0	0	0	0	0	0	0	0	0	0	0	0	0	0	0	0	0	0	0	0	0	0
SPA01Int	8	0	0	0	0	0	0	0	0	0	0	0	0	0	0	0	0	0	0	0	0	1	0	0	0	0	0	0	0	0	0	0	0	0	0	0	0	0	0	0	0	0	0	0	0	0	0	0	0
SPA01Int	9	0	0	0	0	0	0	0	0	0	0	0	0	0	0	0	0	0	0	0	0	1	0	0	0	0	0	0	0	0	0	0	0	0	0	0	0	0	0	0	0	0	0	0	0	0	0	0	0
SPA01Int	10	0	0	0	0	0	0	0	0	0	0	0	0	0	0	0	0	0	0	0	0	0	0	0	0	0	0	0	0	0	0	0	0	0	0	0	0	0	0	0	0	0	0	0	0	0	0	0	0
SPA02Ext	1	0	0	0	0	0	0	0	0	0	0	0	0	0	0	0	0	0	0	0	0	0	0	0	0	0	0	0	0	0	0	0	0	0	0	0	0	0	0	0	0	0	0	0	0	0	0	0	0
SPA02Ext	2	0	0	0	0	0	0	0	0	0	0	0	0	0	0	0	0	0	0	0	0	0	0	0	0	0	0	0	0	0	0	0	0	0	0	0	0	0	0	0	0	0	0	0	0	0	0	0	0
SPA02Ext	3	0	0	0	0	0	0	0	0	0	0	0	0	0	0	0	0	0	0	0	0	0	0	0	0	0	0	0	0	0	0	0	0	0	0	0	0	0	0	0	0	0	0	0	0	0	0	0	0
SPA02Ext	4	0	0	0	0	0	0	0	0	0	0	0	0	0	0	0	0	0	0	0	0	0	0	0	0	0	0	0	0	0	0	0	1	0	0	0	0	0	0	0	0	0	0	0	0	0	0	0	0
SPA02Ext	5	0	0	0	0	0	0	0	0	0	0	0	0	0	0	0	0	0	0	1	0	0	0	0	0	0	0	0	0	0	0	0	0	0	0	0	0	0	0	0	0	0	0	0	0	0	0	0	0
SPA02Ext	6	0	0	0	0	0	0	0	0	0	0	0	0	0	0	0	0	0	0	0	0	0	0	0	0	0	0	0	0	0	0	0	0	0	0	0	0	0	0	0	0	0	0	0	0	0	0	0	0
SPA02Ext	7	0	0	0	0	0	0	0	0	0	0	0	0	0	0	0	0	0	0	0	0	0	0	0	0	0	0	0	0	0	0	0	0	0	0	0	0	0	0	0	0	0	0	0	0	0	0	0	0
SPA02Ext	8	0	0	0	0	0	0	0	0	0	0	0	0	0	0	0	0	0	0	0	0	0	0	0	0	1	0	0	0	0	0	0	0	0	0	0	0	0	0	0	0	0	0	0	0	0	0	0	0
SPA02Ext	9	0	0	0	0	0	0	0	0	0	0	0	0	0	0	0	0	0	0	0	0	0	0	0	0	0	0	0	0	0	0	0	0	0	0	0	0	0	0	0	0	0	0	0	0	0	0	0	0
SPA02Ext	10	0	0	0	0	0	0	0	0	0	0	0	0	0	0	0	0	0	0	0	0	0	0	0	0	0	0	0	0	0	0	0	0	0	0	0	0	0	0	0	0	0	0	0	0	0	0	0	0
SPA02Int	1	0	0	0	0	0	0	0	0	0	0	0	0	0	0	0	0	0	0	2	0	28	0	0	0	1	0	0	0	0	0	0	0	0	0	0	0	0	0	0	0	0	0	0	0	4	0	0	0
SPA02Int	2	0	0	0	0	0	0	0	0	0	0	0	0	0	0	0	0	0	0	0	0	13	0	0	0	4	0	0	0	0	0	0	0	0	0	0	0	0	0	0	0	0	0	0	0	2	0	0	0
SPA02Int	3	0	0	0	0	0	0	0	0	0	0	0	0	0	0	0	0	0	0	0	0	25	0	0	1	1	0	0	0	0	0	0	0	0	0	0	0	0	0	0	0	0	0	0	0	2	0	0	0
SPA02Int	4	0	0	0	0	0	0	0	0	0	0	0	0	0	0	0	0	0	0	0	0	289	0	0	0	1	0	0	0	0	0	0	0	0	0	0	0	0	0	0	0	0	0	0	0	1	0	0	0
SPA02Int	5	0	0	0	0	0	0	0	0	0	0	0	0	0	0	0	0	0	0	0	0	31	0	0	0	2	0	0	0	0	0	0	0	0	0	0	0	0	0	0	0	0	0	0	0	1	0	0	0
SPA02Int	6	0	0	0	0	0	0	0	0	0	0	0	0	0	0	0	0	0	0	0	0	59	0	0	2	3	0	0	0	0	0	0	0	0	0	0	0	0	0	0	0	0	0	0	0	3	0	0	0
SPA02Int	7	0	0	0	0	0	0	0	0	0	0	0	0	0	0	0	0	0	0	0	0	54	0	0	0	3	0	0	0	0	0	0	1	0	0	0	0	0	0	0	0	0	0	0	0	5	0	0	0
SPA02Int	8	0	0	0	0	0	0	0	0	0	0	0	0	0	0	0	0	0	0	0	0	63	0	0	0	3	0	0	0	0	0	0	0	0	0	0	0	0	0	0	0	0	0	0	0	1	0	0	0
SPA02Int	9	0	0	0	0	0	0	0	0	0	0	0	0	0	0	0	0	0	0	1	0	9	0	0	1	2	0	0	0	0	0	0	4	0	0	0	0	0	0	0	0	0	0	0	0	1	0	0	0
SPA02Int	10	0	0	0	0	0	0	0	0	0	0	0	0	0	0	0	0	0	0	3	0	12	0	0	0	4	0	0	0	0	0	0	0	0	0	0	0	0	0	0	0	0	0	0	1	1	0	0	0
TUR01Ext	1	0	1	0	0	0	0	0	0	0	0	0	0	0	0	0	0	0	0	0	0	0	0	0	0	0	0	0	0	0	0	0	0	0	0	0	0	0	0	0	0	0	0	0	0	0	0	0	0
TUR01Ext	2	0	0	0	0	0	0	0	0	0	0	0	0	0	0	0	0	0	0	0	0	0	0	0	0	0	0	0	0	0	0	0	0	0	0	0	0	0	0	0	0	0	0	0	0	0	0	0	0
TUR01Ext	3	0	0	0	0	0	0	0	0	0	0	0	0	0	0	0	0	0	0	0	0	0	0	0	0	0	0	0	0	0	0	0	0	0	0	0	0	0	0	0	0	0	0	0	0	0	0	0	0
TUR01Ext	4	0	0	0	0	0	0	0	0	0	0	0	0	0	0	0	0	0	0	0	0	0	0	0	0	0	0	0	0	0	0	0	0	0	0	0	0	0	0	0	0	0	0	0	0	0	0	0	0
TUR01Ext	5	0	0	0	0	0	0	0	0	0	0	0	0	0	0	0	0	0	0	0	0	0	0	0	0	0	0	0	0	0	0	0	0	0	0	0	0	0	0	0	0	0	0	0	0	0	0	0	0
TUR01Ext	6	0	0	0	0	0	0	0	0	0	0	0	0	0	0	0	0	0	0	0	0	0	0	0	0	0	0	0	0	0	0	0	0	0	0	0	0	0	0	0	0	0	0	0	0	0	0	0	0
TUR01Ext	7	0	0	0	0	0	0	0	0	0	0	0	0	0	0	0	0	0	0	0	0	0	0	0	0	0	0	0	0	0	0	0	0	0	0	0	0	0	0	0	0	0	0	0	0	0	0	0	0
TUR01Ext	8	0	0	0	0	0	0	0	0	0	0	0	0	0	0	0	0	0	0	0	0	0	0	0	0	0	0	0	0	0	0	0	0	0	0	0	0	0	0	0	0	0	0	0	0	0	0	0	0
TUR01Ext	9	0	0	0	0	0	0	0	0	0	0	0	0	0	0	0	0	0	0	0	0	0	0	0	0	0	0	0	0	0	0	0	0	0	0	0	0	0	0	0	0	0	0	0	0	0	0	0	0
TUR01Ext	10	0	0	0	0	0	0	0	0	0	0	0	0	0	0	0	0	0	0	0	0	0	0	0	0	0	0	0	0	0	0	0	0	0	0	0	0	0	0	0	0	0	0	0	0	0	0	0	0
TUR01Int	1	0	1	0	0	0	0	0	0	0	0	0	0	0	0	0	0	0	0	0	0	0	0	0	0	0	0	0	0	0	0	0	0	0	0	0	0	0	0	0	0	0	0	0	0	0	0	0	0
TUR01Int	2	0	0	0	0	0	0	0	0	0	0	0	0	0	0	0	0	0	0	0	0	0	0	0	0	0	0	0	0	0	0	0	0	0	0	0	0	0	0	0	0	0	0	0	0	0	0	0	0
TUR01Int	3	0	0	0	0	0	0	0	0	0	0	0	0	0	0	0	0	0	0	0	0	0	0	0	0	0	0	0	0	0	0	0	0	0	0	0	0	0	0	0	0	0	0	0	0	0	0	0	0
TUR01Int	4	0	0	0	0	0	0	0	0	0	0	0	0	0	0	0	0	0	0	0	0	0	0	0	0	0	0	0	0	0	0	0	0	0	0	0	0	0	0	0	0	0	0	0	0	0	0	0	0
TUR01Int	5	0	0	0	0	0	0	0	0	0	0	0	0	0	0	0	0	0	0	0	0	0	0	0	0	0	0	0	0	0	0	0	0	0	0	0	0	0	0	0	0	0	0	0	0	0	0	0	0
TUR01Int	6	0	0	0	0	0	0	0	0	0	0	0	0	0	0	0	0	0	0	0	0	0	0	0	0	0	0	0	0	0	0	0	0	0	0	0	0	0	0	0	0	0	0	0	0	0	0	0	0
TUR01Int	7	0	0	0	0	0	0	0	0	0	0	0	0	0	0	0	0	0	0	0	0	0	0	0	0	0	0	0	0	0	0	0	0	0	0	0	0	0	0	0	0	0	0	0	0	0	0	0	0
TUR01Int	8	0	0	0	0	0	0	0	0	0	0	0	0	0	0	0	0	0	0	0	0	0	0	0	0	0	0	0	0	0	0	0	0	0	0	0	0	0	0	0	0	0	0	0	0	0	0	0	0
TUR01Int	9	0	0	0	0	0	0	0	0	0	0	0	0	0	0	0	0	0	0	0	0	0	0	0	0	0	0	0	0	0	0	0	0	0	0	0	0	0	0	0	0	0	0	0	0	0	0	0	0
TUR01Int	10	0	0	0	0	0	0	0	0	0	0	0	0	0	0	0	0	0	0	0	0	0	0	0	0	0	0	0	0	0	0	0	0	0	0	0	0	0	0	0	0	0	0	0	0	0	0	0	0
USA01Ext	1	0	0	0	0	0	0	6	0	0	0	0	0	0	0	0	0	0	0	0	0	0	0	0	0	0	0	0	0	0	0	0	0	0	0	0	0	0	0	0	0	0	0	0	0	0	0	0	0
USA01Ext	2	0	0	0	0	0	0	9	0	0	0	0	0	0	0	0	0	0	0	3	0	0	0	0	0	0	0	0	0	0	0	0	0	0	0	0	0	0	0	0	0	0	0	0	0	0	0	0	0
USA01Ext	3	0	0	0	0	0	0	28	0	0	0	0	0	0	0	0	0	0	0	1	0	0	0	0	0	0	0	0	0	0	0	0	0	0	0	0	0	0	0	0	0	0	0	0	0	0	0	0	0
USA01Ext	4	0	0	0	0	0	0	2	0	0	0	0	0	0	0	0	0	0	0	1	0	0	0	0	0	0	0	0	0	0	0	0	0	0	0	0	0	0	0	0	0	0	0	0	0	0	0	0	0
USA01Ext	5	0	0	0	0	0	0	19	0	0	0	0	0	0	0	0	0	0	0	0	0	0	0	0	0	0	0	0	0	0	0	0	0	0	0	0	0	0	0	0	0	0	0	0	0	0	0	0	0
USA01Ext	6	0	0	0	0	0	0	12	0	0	0	0	0	0	0	0	0	0	0	0	0	0	0	0	0	0	0	0	0	0	0	0	0	0	0	0	0	0	0	0	0	0	0	0	0	0	0	0	0
USA01Ext	7	0	0	0	0	0	0	14	0	0	0	0	0	0	0	0	0	0	0	1	0	0	0	0	0	0	0	0	0	0	0	0	0	0	0	0	0	0	0	0	0	0	0	0	0	0	0	0	0
USA01Ext	8	0	0	0	0	0	0	26	0	0	0	0	0	0	0	0	0	0	0	1	0	0	0	0	0	0	0	0	0	0	0	0	0	0	0	0	0	0	0	0	0	0	0	0	0	0	0	0	0
USA01Ext	9	0	0	0	0	0	0	12	0	0	0	0	0	0	0	0	0	0	0	0	0	0	0	0	0	0	0	0	0	0	0	0	0	0	0	0	0	0	0	0	0	0	0	0	0	0	0	0	0
USA01Ext	10	0	0	0	0	0	1	4	0	0	0	0	0	0	0	0	0	0	0	1	0	0	0	0	0	0	0	0	0	0	0	0	0	0	0	0	0	0	0	0	0	0	0	0	0	0	0	0	0
USA01Int	1	0	0	0	0	0	5	0	0	0	0	0	0	0	0	0	0	0	0	0	0	0	0	0	0	0	0	0	0	0	0	0	0	0	0	0	0	0	0	0	0	0	0	0	0	0	0	0	0
USA01Int	2	0	0	0	0	0	27	93	0	0	0	0	0	0	0	0	0	0	0	0	0	0	0	0	0	0	0	0	0	0	0	0	0	0	0	0	0	0	0	0	0	0	0	0	0	0	0	0	0
USA01Int	3	0	0	0	0	0	44	72	0	0	0	0	0	0	0	0	0	0	0	0	0	0	0	0	0	0	0	0	0	0	0	0	0	0	0	0	0	0	0	0	0	0	0	0	0	0	0	0	0
USA01Int	4	0	0	0	0	0	33	48	0	0	0	0	0	0	0	0	0	0	0	0	0	0	0	0	0	0	0	0	0	0	0	0	0	0	0	0	0	0	0	0	0	0	0	0	0	0	0	0	0
USA01Int	5	0	0	0	0	0	5	1	0	0	0	0	0	0	0	0	0	0	0	0	0	0	0	0	0	0	0	0	0	0	0	0	0	0	0	0	0	0	0	0	0	0	0	0	0	0	0	0	0
USA01Int	6	0	0	0	0	0	8	12	0	0	0	0	0	0	0	0	0	0	0	0	0	0	0	0	0	0	0	0	0	0	0	0	0	0	0	0	0	0	0	0	0	0	0	0	0	0	0	0	0
USA01Int	7	0	0	0	0	0	16	60	0	0	0	0	0	0	0	0	0	0	0	0	0	0	0	0	0	0	0	0	0	0	0	0	0	0	0	0	0	0	0	0	0	0	0	0	0	0	0	0	0
USA01Int	8	0	0	0	0	0	5	16	0	0	0	0	0	0	0	0	0	0	0	1	0	0	0	0	0	0	0	0	0	0	0	0	0	0	0	0	0	0	0	0	0	0	0	0	0	0	0	0	0
USA01Int	9	0	0	0	0	0	7	3	0	0	0	0	0	0	0	0	0	0	0	0	0	0	0	0	0	0	0	0	0	0	0	0	0	0	0	0	0	0	0	0	0	0	0	0	0	0	0	0	0
USA01Int	10	0	0	0	0	0	2	1	0	0	0	0	0	0	0	0	0	0	0	0	0	0	0	0	0	0	0	0	0	0	0	0	0	0	0	0	0	0	0	0	0	0	0	0	0	0	0	0	0
VEN01Ext	1	0	0	0	0	0	0	0	0	0	0	0	0	0	0	0	0	0	0	0	0	0	0	0	0	0	0	0	0	0	0	0	0	0	0	0	0	0	0	0	0	0	0	0	0	0	0	0	0
VEN01Ext	2	0	0	0	0	0	0	0	0	0	0	0	0	0	0	0	0	0	0	0	0	0	0	0	0	0	0	0	0	0	0	0	0	0	0	0	0	0	0	0	0	0	0	0	0	0	0	0	0
VEN01Ext	3	0	0	0	0	0	0	0	0	0	0	0	0	0	0	0	0	0	0	0	0	0	0	0	0	0	0	0	0	0	0	0	0	0	0	0	0	0	0	0	0	0	0	0	0	0	0	0	0
VEN01Ext	4	0	0	0	0	0	0	0	0	0	0	0	0	0	0	0	0	0	0	0	0	0	0	0	0	0	0	0	0	0	0	0	0	0	0	0	0	0	0	0	0	0	0	0	0	0	0	0	0
VEN01Ext	5	0	0	0	0	0	0	0	0	0	0	0	0	0	0	0	0	0	0	0	0	0	0	0	0	0	0	0	0	0	0	0	0	0	0	0	0	0	0	0	0	0	0	0	0	0	0	0	0
VEN01Ext	6	0	0	0	0	0	0	0	0	0	0	0	0	0	0	0	0	0	0	0	0	0	0	0	0	0	0	0	0	0	0	0	0	0	0	0	0	0	0	0	0	0	0	0	0	0	0	0	0
VEN01Ext	7	0	0	0	0	0	0	0	0	0	0	0	0	0	0	0	0	0	0	0	0	0	0	0	0	0	0	0	0	0	0	0	0	0	0	0	0	0	0	0	0	0	0	0	0	0	0	0	0
VEN01Ext	8	0	0	0	0	0	0	0	0	0	0	0	0	0	0	0	0	0	0	0	0	0	0	0	0	0	0	0	0	0	0	0	0	0	0	0	0	0	0	0	0	0	0	0	0	0	0	0	0
VEN01Ext	9	0	0	0	0	0	0	0	0	0	0	0	0	0	0	0	0	0	0	0	0	0	0	0	0	0	0	0	0	0	0	0	0	0	0	0	0	0	0	0	0	0	0	0	0	0	0	0	0
VEN01Ext	10	0	0	0	0	0	0	0	0	0	0	0	0	0	0	0	0	0	0	0	0	0	0	0	0	0	0	0	0	0	0	0	0	0	0	0	0	0	0	0	0	0	0	0	0	0	0	0	0
VEN01Int	1	0	0	0	0	0	0	0	0	0	0	0	0	0	0	0	0	0	0	0	0	0	0	0	0	0	0	0	0	0	0	0	0	0	0	0	0	0	0	0	0	0	0	0	0	0	0	0	0
VEN01Int	2	0	0	0	0	0	0	0	0	0	0	0	0	0	0	0	0	0	0	0	0	0	0	0	0	0	0	0	0	0	0	0	0	0	0	0	0	0	0	0	0	0	0	0	0	0	0	0	0
VEN01Int	3	0	0	0	0	0	0	0	0	0	0	0	0	0	0	0	0	0	0	0	0	0	0	0	0	0	0	0	0	0	0	0	0	0	0	0	0	0	0	0	0	0	0	0	0	0	0	0	0
VEN01Int	4	0	0	0	0	0	0	0	0	0	0	0	0	0	0	0	0	0	0	0	0	0	0	0	0	0	0	0	0	0	0	0	0	0	0	0	0	0	0	0	0	0	0	0	0	0	0	0	0
VEN01Int	5	0	0	0	0	0	0	0	0	0	0	0	0	0	0	0	0	0	0	0	0	0	0	0	0	0	0	0	0	0	0	0	0	0	0	0	0	0	0	0	0	0	0	0	0	0	0	0	0
VEN01Int	6	0	0	0	0	0	0	0	0	0	0	0	0	0	0	0	0	0	0	0	0	0	0	0	0	0	0	0	0	0	0	0	0	0	0	0	0	0	0	0	0	0	0	0	0	0	0	0	0
VEN01Int	7	0	0	0	0	0	0	0	0	0	0	0	0	0	0	0	0	0	0	0	0	0	0	0	0	0	0	0	0	0	0	0	0	0	0	0	0	0	0	0	0	0	0	0	0	0	0	0	0
VEN01Int	8	0	0	0	0	0	0	0	0	0	0	0	0	0	0	0	0	0	0	0	0	0	0	0	0	0	0	0	0	0	0	0	0	0	0	0	0	0	0	0	0	0	0	0	0	0	0	0	0
VEN01Int	9	0	0	0	0	0	0	0	0	0	0	0	0	0	0	0	0	0	0	0	0	0	0	0	0	0	0	0	0	0	0	0	0	0	0	0	0	0	0	0	0	0	0	0	0	0	0	0	0
VEN01Int	10	0	0	0	0	0	0	0	0	0	0	0	0	0	0	0	0	0	0	0	0	0	0	0	0	0	0	0	0	0	0	0	0	0	0	0	0	0	0	0	0	0	0	0	0	0	0	0	0
WAL01Ext	1	0	3	0	0	0	0	0	0	0	0	0	0	0	0	0	0	0	0	1	0	0	0	0	0	0	0	0	0	22	0	0	0	0	0	0	0	0	0	0	0	0	0	1	0	0	0	0	0
WAL01Ext	2	0	6	0	0	0	0	0	0	0	0	0	0	0	0	0	0	0	0	0	0	0	0	0	0	0	0	0	0	7	0	0	0	0	0	0	0	0	0	0	0	0	0	3	0	0	0	0	0
WAL01Ext	3	0	2	0	0	0	0	0	0	0	0	0	0	0	0	0	0	0	0	0	0	0	0	0	0	0	0	0	0	8	0	0	0	0	0	0	0	0	0	0	0	0	0	2	0	0	0	0	0
WAL01Ext	4	0	2	0	0	0	0	0	0	0	0	0	0	0	0	0	0	0	0	0	0	0	0	0	0	0	0	1	0	7	0	0	0	0	0	0	0	0	0	0	0	0	0	1	0	0	0	0	0
WAL01Ext	5	0	3	0	0	0	0	0	0	0	0	0	0	0	0	0	0	0	0	0	0	0	0	0	0	0	0	0	0	25	0	0	0	0	0	0	0	0	0	0	0	0	0	2	0	0	0	0	0
WAL01Ext	6	0	45	0	0	0	0	0	0	0	0	0	0	0	0	0	0	0	0	0	0	0	0	0	0	0	0	0	0	26	0	0	0	0	0	0	0	0	0	0	0	0	0	1	0	0	0	0	0
WAL01Ext	7	0	25	0	0	0	0	0	0	0	0	0	0	0	0	0	0	0	0	0	0	0	0	0	0	0	0	0	0	19	0	0	0	0	0	0	0	0	0	0	0	0	0	1	0	0	0	0	0
WAL01Ext	8	0	4	0	0	0	0	0	0	0	0	0	0	0	0	0	0	0	0	0	0	0	0	0	0	0	0	0	0	22	0	0	0	0	0	0	0	0	0	0	0	0	0	1	0	0	0	0	0
WAL01Ext	9	0	8	0	0	0	0	0	0	0	0	0	0	0	0	0	0	0	0	0	0	0	0	0	0	0	0	0	0	14	0	0	0	0	0	0	0	0	0	0	0	0	0	0	0	0	0	0	0
WAL01Ext	10	0	3	0	0	0	0	0	0	0	0	0	0	0	0	0	0	0	0	2	0	0	0	0	0	0	0	0	0	5	0	0	0	0	0	0	0	0	0	0	0	0	0	0	0	0	0	0	0
WAL01Int	1	0	156	0	0	0	0	0	0	0	0	0	0	0	0	0	0	0	0	0	0	0	0	0	0	0	0	0	0	1784	0	0	0	0	0	0	0	0	0	0	0	0	0	0	0	0	0	0	0
WAL01Int	2	0	103	0	0	0	0	0	0	0	0	0	0	0	0	0	0	0	0	1	0	0	0	0	0	0	0	0	0	1189	0	0	0	0	0	0	0	0	0	0	0	0	0	0	0	0	0	0	0
WAL01Int	3	0	214	0	0	0	0	0	0	0	0	0	0	0	0	0	0	0	0	0	0	0	0	0	0	0	0	0	0	656	0	0	0	0	0	0	0	0	0	0	0	0	0	0	0	0	0	0	0
WAL01Int	4	0	239	0	0	0	0	0	0	0	0	0	0	0	0	0	0	0	0	0	0	0	0	0	0	0	0	0	0	691	0	0	0	0	0	0	0	0	0	0	0	0	0	0	0	0	0	0	0
WAL01Int	5	0	288	0	0	0	0	0	0	0	0	0	0	0	0	0	0	0	0	0	0	0	0	0	0	0	0	0	0	234	0	0	0	0	0	0	0	0	0	0	0	0	0	0	0	0	0	0	0
WAL01Int	6	0	285	0	0	0	0	0	0	0	0	0	0	0	0	0	0	0	0	0	0	0	0	0	0	0	0	0	0	364	0	0	0	0	0	0	0	0	0	0	0	0	0	0	0	0	0	0	0
WAL01Int	7	0	223	0	0	0	0	0	0	0	0	0	0	0	0	0	0	0	0	0	0	0	0	0	0	0	0	0	0	181	0	0	0	0	0	0	0	0	0	0	0	0	0	0	0	0	0	0	0
WAL01Int	8	0	170	0	0	0	0	0	0	0	0	0	0	0	0	0	0	0	0	0	0	0	0	0	0	0	0	0	0	169	0	0	0	0	0	0	0	0	0	0	0	0	0	0	0	0	0	0	0
WAL01Int	9	0	341	0	0	0	0	0	0	0	0	0	0	0	0	1	0	0	0	0	0	0	0	0	0	0	0	0	0	179	0	0	0	0	0	0	0	0	0	0	0	0	0	0	0	0	0	0	0
WAL01Int	10	0	234	0	0	0	0	0	0	0	0	0	0	0	0	0	0	0	0	0	0	0	0	0	0	0	0	0	0	196	0	0	0	0	0	0	0	0	0	0	0	0	0	0	0	0	0	0	0
WAL02Ext	1	0	2	0	0	0	0	0	0	0	0	0	0	0	0	0	0	0	0	0	0	0	0	0	0	0	0	0	0	10	0	0	0	0	0	0	0	0	0	0	0	0	0	1	0	0	0	0	0
WAL02Ext	2	0	3	0	0	0	0	0	0	0	0	0	0	0	0	0	0	0	0	1	0	0	0	0	0	0	0	1	0	4	0	0	0	0	0	0	0	0	0	0	0	0	0	0	0	0	0	0	0
WAL02Ext	3	0	4	0	0	0	0	0	0	0	0	0	0	0	0	0	0	0	0	0	0	0	0	0	0	0	0	0	0	2	0	0	0	0	0	0	0	0	0	0	0	0	0	0	0	0	0	0	0
WAL02Ext	4	0	4	0	0	0	0	0	0	0	0	0	0	0	0	1	0	0	0	1	0	0	0	0	0	0	0	1	0	9	0	0	0	0	0	0	0	0	0	0	0	0	0	2	0	0	0	0	0
WAL02Ext	5	0	3	0	0	0	0	0	0	0	0	0	0	0	0	0	0	0	0	0	0	0	0	0	0	0	0	0	0	4	0	0	0	0	0	0	0	0	0	0	0	0	0	4	0	0	0	0	0
WAL02Ext	6	0	9	0	0	0	0	0	0	0	0	0	0	0	0	0	0	0	0	0	0	0	0	0	0	0	0	0	0	24	0	0	0	0	0	0	0	0	0	0	0	0	0	40	0	0	0	0	0
WAL02Ext	7	0	11	0	0	0	0	0	0	0	0	0	0	0	0	0	0	0	0	0	0	0	0	0	0	0	0	0	0	16	0	0	0	0	0	0	0	0	0	0	0	0	0	6	0	0	0	0	0
WAL02Ext	8	0	14	0	0	0	0	0	0	0	0	0	0	0	0	0	0	0	0	0	0	0	0	0	0	0	0	0	0	5	0	0	0	0	0	0	0	0	0	0	0	0	0	2	0	0	0	0	0
WAL02Ext	9	0	16	0	0	0	0	0	0	0	0	0	0	0	0	0	0	0	0	0	0	0	0	0	0	0	0	0	0	25	0	0	0	0	0	0	0	0	0	0	0	0	0	2	0	0	0	0	0
WAL02Ext	10	0	12	0	0	0	0	0	0	0	0	0	0	0	0	0	0	0	0	0	0	0	0	0	0	0	0	0	0	65	0	0	0	0	0	0	0	0	0	0	0	0	0	3	0	0	0	0	0
WAL02Int	1	0	1	0	0	0	0	0	0	0	0	0	0	0	0	0	0	0	0	0	0	0	0	0	0	0	0	0	0	356	0	0	0	0	0	0	0	0	0	0	0	0	0	0	0	0	0	0	0
WAL02Int	2	0	0	0	0	0	0	0	0	0	0	0	0	0	0	0	0	0	0	0	0	0	0	0	0	0	0	0	0	112	0	0	0	0	0	0	0	0	0	0	0	0	0	0	0	0	0	0	0
WAL02Int	3	0	1	0	0	0	0	0	0	0	0	0	0	0	0	0	0	0	0	0	0	0	0	0	0	0	0	0	0	214	0	0	0	0	0	0	0	0	0	0	0	0	0	1	0	0	0	0	0
WAL02Int	4	0	2	0	0	0	0	0	0	0	0	0	0	0	0	0	0	0	0	0	0	0	0	0	0	0	0	0	0	235	0	0	0	0	0	0	0	0	0	0	0	0	0	0	0	0	0	0	0
WAL02Int	5	0	0	0	0	0	0	0	0	0	0	0	0	0	0	0	0	0	0	0	0	0	0	0	0	0	0	0	0	7	0	0	0	0	0	0	0	0	0	0	0	0	0	0	0	0	0	0	0
WAL02Int	6	0	0	0	0	0	0	0	0	0	0	0	0	0	0	0	0	0	0	0	0	0	0	0	0	0	0	0	0	9	0	0	0	0	0	0	0	0	0	0	0	0	0	0	0	0	0	0	0
WAL02Int	7	0	0	0	0	0	0	0	0	0	0	0	0	0	0	0	0	0	0	0	0	0	0	0	0	0	0	0	0	13	0	0	0	0	0	0	0	0	0	0	0	0	0	0	0	0	0	0	0
WAL02Int	8	0	1	0	0	0	0	0	0	0	0	0	0	0	0	0	0	0	0	0	0	0	0	0	0	0	0	0	0	8	0	0	0	0	0	0	0	0	0	0	0	0	0	0	0	0	0	0	0
WAL02Int	9	0	2	0	0	0	0	0	0	0	0	0	0	0	0	0	0	0	0	0	0	0	0	0	0	0	0	0	0	7	0	0	0	0	0	0	0	0	0	0	0	0	0	0	0	0	0	0	0
WAL02Int	10	0	2	0	0	0	0	0	0	0	0	0	0	0	0	0	0	0	0	0	0	0	0	0	0	0	0	0	0	0	0	0	0	0	0	0	0	0	0	0	0	0	0	1	0	0	0	0	0
WAL03Ext	1	0	2	0	0	0	0	0	0	0	0	0	0	0	0	0	0	0	0	0	0	0	0	0	0	0	0	0	0	12	0	0	0	0	0	0	0	0	0	0	0	0	0	1	0	0	0	0	0
WAL03Ext	2	0	3	0	0	0	0	0	0	0	0	0	0	0	0	0	0	0	0	0	0	0	0	0	0	0	0	1	0	65	0	0	0	0	0	0	0	0	0	0	0	0	0	1	0	0	0	0	0
WAL03Ext	3	0	1	0	0	0	0	0	0	0	0	0	0	0	0	0	0	0	0	1	0	0	0	0	0	0	0	0	0	115	0	0	0	0	0	0	0	0	0	0	0	0	0	1	0	0	0	0	0
WAL03Ext	4	0	8	0	0	0	0	0	0	0	0	0	0	0	0	0	0	0	0	0	0	0	0	0	0	0	0	0	0	41	0	0	0	0	0	0	0	0	0	0	0	0	0	0	0	0	0	0	0
WAL03Ext	5	0	1	0	0	0	0	0	0	0	0	0	0	0	0	0	0	0	0	0	0	0	0	0	0	0	0	0	0	49	0	0	0	0	0	0	0	0	0	0	0	0	0	0	0	0	0	0	0
WAL03Ext	6	0	3	0	0	0	0	0	0	0	0	0	0	0	0	0	0	0	0	0	0	0	0	0	0	0	0	0	0	30	0	0	0	0	0	0	0	0	0	0	0	0	0	0	0	0	0	0	0
WAL03Ext	7	0	1	0	0	0	0	0	0	0	0	0	0	0	0	0	0	0	0	0	0	0	0	0	0	0	0	0	0	9	0	0	0	0	0	0	0	0	0	0	0	0	0	0	0	0	0	0	0
WAL03Ext	8	0	1	0	0	0	0	0	0	0	0	0	0	0	0	0	0	0	0	1	0	0	0	0	0	0	0	0	0	34	0	0	0	0	0	0	0	0	0	0	0	0	0	1	0	0	0	0	0
WAL03Ext	9	0	3	0	0	0	0	0	0	0	0	0	0	0	0	0	0	0	0	0	0	0	0	0	0	0	0	0	0	76	0	0	0	0	0	0	0	0	0	0	0	0	0	0	0	0	0	0	0
WAL03Ext	10	0	5	0	0	0	0	0	0	0	0	0	0	0	0	0	0	0	0	0	0	0	0	0	0	0	0	0	0	115	0	0	0	0	0	0	0	0	0	0	0	0	0	0	0	0	0	0	0
WAL03Int	1	0	3	0	0	0	0	0	0	0	0	0	0	0	0	0	0	0	0	0	0	0	0	0	0	0	0	0	0	36	0	0	0	0	0	0	0	0	0	0	0	0	0	2	0	0	0	0	0
WAL03Int	2	0	0	0	0	0	0	0	0	0	0	0	0	0	0	0	0	0	0	0	0	0	0	0	0	0	0	0	0	12	0	0	0	0	0	0	0	0	0	0	0	0	0	0	0	0	0	0	0
WAL03Int	3	0	5	0	0	0	0	0	0	0	0	0	0	0	0	0	0	0	0	0	0	0	0	0	0	0	0	0	0	1	0	0	0	0	0	0	0	0	0	0	0	0	0	1	0	0	0	0	0
WAL03Int	4	0	4	0	0	0	0	0	0	0	0	0	0	0	0	0	0	0	0	0	0	0	0	0	0	0	0	0	0	0	0	0	0	0	0	0	0	0	0	0	0	0	0	3	0	0	0	0	0
WAL03Int	5	0	4	0	0	0	0	0	0	0	0	0	0	0	0	0	0	0	0	0	0	0	0	0	0	0	0	0	0	1	0	0	0	0	0	0	0	0	0	0	0	0	0	6	0	0	0	0	0
WAL03Int	6	0	1	0	0	0	0	0	0	0	0	0	0	0	0	0	0	0	0	0	0	0	0	0	0	0	0	0	0	1	0	0	0	0	0	0	0	0	0	0	0	0	0	2	0	0	0	0	0
WAL03Int	7	0	0	0	0	0	0	0	0	0	0	0	0	0	0	0	0	0	0	0	0	0	0	0	0	0	0	0	0	0	0	0	0	0	0	0	0	0	0	0	0	0	0	1	0	0	0	0	0
WAL03Int	8	0	3	0	0	0	0	0	0	0	0	0	0	0	0	0	0	0	0	0	0	0	0	0	0	0	0	0	0	1	0	0	0	0	0	0	0	0	0	0	0	0	0	7	0	0	0	0	0
WAL03Int	9	0	14	0	0	0	0	0	0	0	0	0	0	0	0	0	0	0	0	0	0	0	0	0	0	0	0	0	0	0	0	0	0	0	0	0	0	0	0	0	0	0	0	5	0	0	0	0	0
WAL03Int	10	0	1	0	0	0	0	0	0	0	0	0	0	0	0	0	0	0	0	0	0	0	0	0	0	0	0	0	0	0	0	0	0	0	0	0	0	0	0	0	0	0	0	0	0	0	0	0	0
[truncated: 240 more columns]

## Sheet: S5 - TRAITS.summary
Trait	Biomass	EL	HL	HW	mTL	PH	PL	pTL	pTW	PW	reloc.size
Trait Type	morph	morph	morph	morph	morph	morph	morph	morph	morph	morph	behav
Acanthobodilus_immundus	0.00332	3.337	0.908	1.592	1.128	1.329	1.666	0.728	0.463	2.368	endo.sma
Acrossus_luridus	0.0215828	6.26109	1.90263	2.807	2.06583	2.15308	2.72327	1.66148	0.623531	3.78756	endo.med
Agamopus_viridis	0.0025	2.4222	0.80545	1.424	1.22745	1.4292	1.1788	0.90605	0.4004	2.33415	para.sma
Agrilinus_ater	0.00475	3.585	1.12	1.82	1.215	1.925	2.005	1.075	0.385	2.555	endo.sma
Agrilinus_sordidus	0.00949	3.98	1.161	1.911	1.35	1.689	2.069	0.874	0.541	2.826	endo.sma
Alloblackburneus_lentus	0.0013	2.207	0.328	1.032	0.713	0.928	1.021	0.558	0.219	1.38	endo.sma
Alloblackburneus_rubeolus	0.00147	2.542	0.372	1.148	0.858	1.233	1.325	0.651	0.359	1.624	endo.sma
Anoplotrupes_stercorosus	0.0503	9.86	3.75	3.56	4.65	4.24	4.54	3.2	0.88	7.79	para.big
Aphodiinae_sp1	0.00594	4.051	1.198	1.742	1.215	1.78	1.8	1.05	0.462	2.601	endo.sma
Aphodiinae_sp2	0.0354	3.555	1.23	1.655	1.1	1.425	1.595	0.85	0.475	2.31	endo.sma
Aphodiinae_sp3	0.000777778	1.84	0.604	0.924	0.637	0.63	0.943	0.426	0.235	1.236	endo.sma
Aphodius_amoenas	0.001	2.56	0.825	1.035	1.22	1.22	1.48	0.78	0.305	1.855	endo.sma
Aphodius_brasiliensis	0.0117	6.1	1.68	2.28	1.96	1.88	2.55	1.14	0.38	3.96	endo.med
Aphodius_constans	0.0017	2.44	0.86	1.17	0.89	1.42	1.25	0.53	0.33	1.74	endo.sma
Aphodius_depressus	0.00785	4.68333	1.70833	2.40667	1.66	2.16833	2.36167	1.12333	0.4725	3.45917	endo.sma
Aphodius_dimidiatus	0.0009	2.121	0.672	0.87	0.963	1.195	1.515	0.941	0.236	1.808	endo.sma
Aphodius_dorsalis	0.001	1.699	0.46	0.639	1.068	0.81	0.919	0.844	0.232	1.21	endo.sma
Aphodius_equestris	0.00217	3.204	0.838	1.281	1.018	1.393	1.434	0.745	0.235	1.996	endo.sma
Aphodius_fimetarius	0.00839667	4.28483	1.24605	2.31747	1.42052	2.32688	2.39267	1.18782	0.5562	3.49082	endo.sma
Aphodius_foetens	0.0103462	4.05	1.33346	2.09654	1.53	2.29269	2.71692	1.18808	0.606538	3.33538	endo.sma
Aphodius_foetidus	0.00717273	4.03314	1.20605	1.95091	1.33186	1.67755	2.16405	1.24245	0.467818	2.92891	endo.sma
Aphodius_granarius	0.00266667	2.79778	0.66	1.18222	1.03	1.11111	1.68778	0.785556	0.321111	1.87556	endo.sma
Aphodius_impurus	0.0045	3.146	0.828	1.344	1.546	1.763	1.81	1.273	0.391	2.433	endo.sma
Aphodius_inmundus	0.0045	3.4625	1.1	1.5925	1.3025	1.085	1.635	0.98	0.2925	2.2325	endo.sma
Aphodius_lineolatus	0.0006375	2.71556	0.675556	1.08	0.93	1.05111	1.43889	0.84	0.243333	1.77667	endo.sma
Aphodius_moestus	0.005	3.467	0.931	1.805	1.38	1.518	1.667	1.111	0.383	2.542	endo.sma
Aphodius_pedellus	0.0075	3.841	1.0678	1.978	1.2344	1.6436	2.0416	1.1078	0.4608	2.8766	endo.sma
Aphodius_plagiatus	0.002	2.98333	0.94	1.21667	1.07333	1.24333	1.70667	1.05667	0.253333	2.12	endo.sma
Aphodius_prodromus	0.00449355	3.70226	1.16871	1.67032	1.3729	1.21258	1.82548	1.04774	0.367097	2.43129	endo.sma
Aphodius_pusillus	0.001	2.152	0.632	1.046	0.734	1.148	1.096	0.535	0.227	1.566	endo.sma
Aphodius_russatus	0.00333333	3.18667	0.96	1.37333	1.13333	1.35667	1.69333	1.01333	0.356667	2.23333	endo.sma
Aphodius_satellitius	0.00855556	4.12778	1.29333	1.85444	1.67222	1.44444	2.09222	1.21889	0.358889	2.93889	endo.sma
Aphodius_sp1.AUS01	0.0129	4.494	2.586	2.989	2.573	3.069	4.432	2.604	0.736	5.474	endo.med
Aphodius_sp1.COL01	0.00456	2.501	0.52	1.062	0.614	1.059	1.223	0.476	0.286	1.558	endo.sma
Aphodius_sp1.COL02	0.0107	3.2	0.82	1.5	1.945	1.8	1.8	1.1	0.3	2.25	endo.sma
Aphodius_sp1.ECU02	0.0074	3.2396	0.8529	1.4329	1.0729	0.7463	1.3198	0.7464	0.3196	2.0597	endo.sma
Aphodius_sp1.SOU01	0.0011	2.054	0.624	0.91	1.014	1.318	1.486	0.916	0.432	1.932	endo.sma
Aphodius_sp2.COL01	0.0033	2.05	0.46	1.25	0.81	0.91	1.44	0.56	0.27	2.13	endo.sma
Aphodius_sp2.ECU02	0.0015	2.81	0.72	1.33	0.97	0.66	1.15	0.68	0.27	1.82	endo.sma
Aphodius_sp2.GER01	0.00065	2.205	0.628	0.804	0.806	1.09	1.26	0.91	0.134	1.753	endo.sma
Aphodius_sp2.SOU01	NaN	1.94	0.52	0.72	0.82	0.85	1	0.84	0.16	1.14	endo.sma
Aphodius_sp3	NaN	1.42	0.47	0.65	0.6	0.66	0.71	0.64	0.12	1	endo.sma
Aphodius_sphacelatus	0.00236667	3.063	0.841	1.354	1.11833	1.004	1.37267	0.823333	0.327333	1.98733	endo.sma
Aphodius_tersus	0.00075	2.43091	0.712727	0.954545	0.867273	0.974545	1.33182	0.688182	0.213636	1.57145	endo.sma
Aphodius_vitellinus	0.00371429	3.11286	0.875714	1.33143	0.964286	1.26	1.57286	0.881429	0.268571	2.05286	endo.sma
Ataenius_gracilis	0.003	3.03833	1.14667	1.63	1.39167	1.13333	1.45	0.671667	0.336667	2.205	endo.sma
Ataenius_punctipennis	0.00075	2.2375	0.4425	1.0625	0.7175	0.49	0.9725	0.56	0.215	1.4525	endo.sma
Ataenius_sculptor	0.002	3.25	0.37	1.18	1.12	1.11	1.2	0.96	0.15	1.98	endo.sma
Ataenius_sp1.COL03	0.00165	2.615	0.62	1.29	0.98	0.59	1.245	0.785	0.3	1.77	endo.sma
Ataenius_sp1.MEX01	0.0008	2.3	0.8	1.25	0.75	1	1.1	0.5	0.3	1.7	endo.sma
Ataenius_sp1.MEX02	0.001705	2.4475	0.689	1.169	0.795	1.015	0.9	0.7055	0.281	1.5365	endo.sma
Ataenius_sp1.MEX03	0.0023	3.52	0.8198	1.584	0.997	0.7772	1.474	0.615	0.366	2.242	endo.sma
Ataenius_sp1.MEX04	0.0023	2.8415	0.61825	1.3705	0.85495	0.70085	1.2315	0.51615	0.29575	1.823	endo.sma
Ataenius_sp1.MEX05	0.0023	1.85	0.497	1	0.667	0.632	1.06	0.524	0.226	1.5	endo.sma
Ataenius_sp1.MEX06	0.0023	2.63	0.633333	1.20767	0.668	0.761667	1.25433	0.485667	0.255333	1.72	endo.sma
Ataenius_sp1.VEN01	0.00142	2.55	0.48	1.245	0.725	1.25	1.135	0.48	0.28	1.645	endo.sma
Ataenius_sp2.MEX01	0.0027	2.9	0.75	1.6	0.9	0.5	1.4	0.6	0.3	2.1	endo.sma
Ataenius_sp2.MEX02	0.0032	2.54375	0.85	1.25625	0.8	1.34375	1.03125	0.91875	0.3375	1.8875	endo.sma
Ataenius_sp2.MEX04	0.0023	3.321	0.7074	1.579	1.0113	0.7388	1.447	0.5833	0.3265	2.201	endo.sma
Ataenius_sp2.MEX05	0.0023	3.94	0.825	1.66	1.08	0.898	1.59	0.803	0.249	2.36	endo.sma
Ataenius_sp2.MEX06	0.0023	3.59833	0.8795	1.595	0.979333	0.887	1.56833	0.682667	0.276667	2.25	endo.sma
Ataenius_sp3.MEX02	0.00291667	3.26667	0.75	1.52167	1.075	1.225	1.2375	0.889167	0.3475	1.96667	endo.sma
Ataenius_sp4.MEX02	0.00345	3.2375	0.7525	1.405	0.995	1.235	1.235	0.8175	0.2125	1.945	endo.sma
Ataenius_sp5.MEX02	0.0012	2.05	0.65	0.95	0.55	0.95	1.15	0.72	0.25	1.5	endo.sma
Ataenius_sp6.MEX02	0.00085	2.125	1.905	1.175	5.65	0.75	0.775	0.5	0.175	1.29	endo.sma
Ataenius_spretulus	0.0024	3.03	0.48	1.46	0.83	1.29	1.35	0.62	0.28	1.9	endo.sma
Ateuchetus_armeniacus	0.138	10.07	5	7.55	7.98	7.04	6.46	7.21	2.03	12.05	tele.big
Blackburneus_stercorosus	0.00105	2.57	0.305	1.19	0.85	1.22	1.16	0.665	0.215	1.65	endo.sma
Bodilopsis_rufa	0.0051	4.181	1.287	1.794	1.653	1.532	2.225	1.548	0.562	2.554	endo.sma
Bodilus_ictericus	0.002544	3.20468	0.8832	1.37196	0.95184	1.1586	1.58212	0.7876	0.36504	1.96832	endo.sma
Bodilus_lugens	0.01279	4.724	1.381	2.204	1.574	1.831	2.33	0.941	0.683	3.2	endo.sma
Bubas_bison	0.170964	8.67791	5.04027	5.68327	4.28064	6.43982	7.49309	4.51518	1.21082	10.1487	para.big
Bubas_bubalus	0.20575	8.6475	4.465	5.0525	3.43	6.225	7.1975	4.44	1.1425	10.1	para.big
Caccobius_diminutivus	0.0253	1.1255	0.6201	0.8055	0.5095	1.1175	1.2845	0.405	0.2835	1.6675	para.sma
Caccobius_histeroides	0.0053	2.438	1.063	1.558	1.263	2.341	2.2	1.457	0.465	3.162	para.sma
Caccobius_meridionalis	0.0299733	2.34133	1.13333	1.22167	1.10307	1.35167	1.74067	0.93	0.332667	2.29047	para.sma
Caccobius_obtusus	0.0162857	1.91286	0.797143	1.22571	0.86	1.61286	1.41571	0.947143	0.345714	1.96857	para.sma
Caccobius_schreberi	0.00869512	2.17661	1.23839	1.666	1.1661	1.83966	2.31961	1.12912	0.427805	3.16371	para.sma
Caccobius_sp1	0.01	1	0.8	0.9	1	1.38	1.7	1	0.2	2	para.sma
Canthidium_barbacenicum	0.00896	2.8101	1.2395	2.0471	1.6181	2.2428	1.9302	1.3344	0.5238	3.2875	para.sma
Canthidium_lucidum	0.00944	2.5871	1.3734	2.1605	1.4805	2.2172	2.1468	1.3009	0.543	3.3082	para.sma
Canthidium_pseudopuncticolle	0.00602222	2.32667	1.23778	1.82111	1.11556	1.55222	1.92	1.12444	0.442222	3.00556	para.sma
Canthidium_sp2	0.0031	2.246	0.861	1.467	1.271	1.336	1.242	0.744	0.362	2.373	para.sma
Canthidium_trinodosum	0.0132	2.22009	1.43491	1.71373	1.24655	1.85273	2.189	1.46791	0.537636	2.96309	para.sma
Canthon_cyanellus	0.0178	4.23	1.985	2.93	3.0075	2.7025	3.3925	2.215	0.845	5.4275	tele.sma
Canthon_indigaceus	0.0470824	4.79882	2.66471	3.52059	3.72706	3.12294	3.89235	2.94765	1.01588	6.24824	tele.med
Canthon_leechi	0.00646667	2.36667	1.41333	1.95333	1.74333	1.83	1.91667	1.39333	0.573333	3.29	tele.sma
Canthon_lituratus	0.00486	2.0546	1.0407	1.6116	1.7844	1.7391	1.9057	1.1013	0.5715	2.6659	tele.sma
Canthon_tetraodon	0.011	2.08	1.09	1.02	1.16	2.09	1.88	1.61	0.49	2.11	tele.sma
Catharsius_sp1	0.106	8.8	3.5	6.6	3.35	4.4	5.45	3.9	1.3	8.99	para.med
Catharsius_sp2	0.8739	14.708	7.724	11.679	5.878	12.269	10.512	6.314	2.809	15.692	para.big
Catharsius_tricornutus	0.549	12.064	6.566	10.522	5.626	10.17	8.019	6.119	1.994	14.12	para.big
Chilothorax_distinctus	0.00226667	2.75033	0.654667	1.35133	1.00533	0.893	1.259	0.635	0.309	1.82467	endo.sma
Cleptocaccobius_inermis	0.0213333	1.27667	0.79	0.776667	0.56	1.125	1.02667	0.53	0.206667	1.5	klep.sma
Colobopterus_erraticus	0.0103486	3.69774	1.32583	2.05235	1.60559	1.99474	2.47098	1.23209	0.498987	3.4144	endo.sma
Colobterus_maculicollis	0.0099	2.991	1.08	1.446	1.406	1.92	2.104	1.381	0.428	2.63	endo.sma
Coprimorphus_scrutator	0.0351533	5.518	1.882	2.858	2.08	2.92533	3.714	1.636	0.762	4.66933	endo.med
Copris_denticulatus	0.453	12.92	5.41	10.26	5.39	9.03	7.85	6.13	2.06	13.2	para.big
Copris_hispanus	0.374	12.835	4.385	8.095	5.895	9	9.625	4.795	1.425	13.21	para.big
Copris_incertus	0.129843	8.95143	3.85857	5.92429	3.74429	5.08286	5.68429	3.32	1.52	8.36	para.big
Copris_lugubris	0.110158	8.89581	3.60186	5.84581	3.87884	5.18605	5.41791	3.3607	1.48186	8.51953	para.med
Copris_lunaris	0.259774	10.2581	3.57805	7.61679	4.39995	5.81184	6.707	3.75837	1.813	10.6131	para.big
Copris_obesus	0.1081	7.433	3.067	5.368	3.378	5.067	4.501	3.409	1.314	7.527	para.med
Copris_sierrensis	0.2007	10.584	4.085	7.468	4.347	5.909	6.503	3.914	1.464	9.191	para.big
Copris_sp1	0.06	6.5	2.3	4.5	2.6	1.5	3.2	2.2	0.7	6.2	para.med
Copris_sp2	0.039	6.7	2.5	4.8	3	1.6	3.6	2.8	1.1	6.5	para.med
Deltochilum_lobipes	0.411229	15.5779	5.37429	8.09357	11.9986	6.79071	7.10286	6.58429	1.46071	13.6293	tele.big
Deltochilum_loperae	0.845	10.8	5	8.5	12.9	6.5	8.3	7.2	1.4	11	tele.big
Deltochilum_panamensis	0.58575	10.375	4.725	8.025	12.375	5.825	7.85	6.85	1.15	10.75	tele.big
Deltochilum_scabriusculum	0.365423	14.1792	5.13692	7.36	10.4762	6.23077	6.73308	5.80923	1.45692	12.4108	tele.big
Diapterna_pinguis	0.01	4.077	0.577	2.231	1.385	1.731	2.538	1.538	0.615	3.538	endo.sma
Dichotomius_achamas	1.01	14.975	7.85	9.9	7.025	7.55	10.1	7.05	3	15.9	para.big
Dichotomius_amplicollis	0.1841	10.01	5.45	7.16	4.47	5.76	5.94	4.08	1.26	10.99	para.big
Dichotomius_bos	0.36892	10.0917	5.9527	8.1345	5.0584	8.633	6.0527	5.1128	2.0964	13.293	para.big
Dichotomius_carbonarius	0.15228	8.8084	4.174	6.1866	4.6484	6.1696	5.3518	3.8192	0.8256	10.0968	para.big
Dichotomius_colonicus	0.55233	13.1569	7.56889	8.53185	5.95185	9.54019	8.04315	5.95222	2.25148	15.37	para.big
Dichotomius_cotopaxi	0.3277	10.6	5.39	7.17	5.25	8.2	7.27	4.68	2.18	12.71	para.big
Dichotomius_cuprinus	0.15754	8.9138	4.2106	6.085	4.2214	5.4644	4.7974	3.5168	0.8512	9.4988	para.med
Dichotomius_duvida	0.14242	9.0992	3.9846	6.0523	4.3717	5.496	4.8847	3.6136	0.9407	9.5933	para.med
Dichotomius_fortepunctatus	0.320667	7.86667	2.06667	5.13333	3.06667	4.06667	4.53333	2.43333	1.16667	6.96667	para.med
Dichotomius_nisus	0.21735	10.6765	5.05725	7.60292	5.54183	7.34458	5.93108	4.81508	2.02108	11.9713	para.big
Dichotomius_satanas	0.37459	11.0215	5.2455	7.4355	4.652	8.364	7.439	4.5125	1.7125	12.0995	para.big
Digitonthophagus_gazella	0.0353804	4.34214	2.4495	3.22975	2.4197	3.49928	4.07654	2.97798	1.02138	5.74843	para.med
Digitonthophagus_sp1	0.051	3.65	1.82	2.85	1.9	1.735	3.305	2.225	1.213	4.81	para.sma
Drepanocanthus_maniculatus	0.0031	2.761	0.722	0.988	1.221	1.559	1.507	0.869	0.362	2.065	endo.sma
Drepanocerus_kirbyi	0.02002	2.751	1.046	1.106	1.614	1.959	2.013	1.344	0.375	2.211	para.sma
Drepanocerus_patrizii	0.0057	2.519	1.305	1.32	1.415	1.799	1.921	1.24	0.446	2.258	para.sma
Eodrepanus_fastiditus	0.0026	2.237	0.893	1.143	0.898	1.453	1.815	0.981	0.386	2.055	para.sma
Esymus_pusillus	0.0027	2.2725	0.6927	1.0731	0.7245	1.1754	0.9825	0.5234	0.285	1.5286	endo.sma
Eudolus_quadriguttatus	0.0035	2.7315	0.742	1.2425	0.8895	1.019	1.222	0.7625	0.24	1.796	endo.sma
Euheptaulacus_sus	0.00137	2.759	0.819	1.239	1.008	1.15	1.322	0.629	0.287	1.682	endo.sma
Euoniticellus_africanus	0.022	6.439	2.998	4.148	3.443	5.124	6.015	2.32	1.484	7.995	para.med
Euoniticellus_fulvus	0.0142038	3.60661	1.68338	2.2449	1.83195	2.35614	3.55782	1.79103	0.609	4.29059	para.sma
Euoniticellus_intermedius	0.0148443	3.37171	1.67871	2.10114	1.856	2.55971	3.45529	1.76171	0.552	3.99314	para.sma
Euoniticellus_pallipes	0.0172	3.674	1.956	2.29	2	3	3.744	1.816	0.69	4.338	para.sma
Euoniticellus_triangulatus	0.0106	3.572	1.726	2.072	1.836	2.891	3.393	2.016	0.697	3.972	para.sma
Euonthophagus_amyntas	0.0187727	4.03727	2.29818	2.91273	2.73545	3.83636	3.85	2.39455	0.937273	5.33818	para.med
Euonthophagus_atramentarius	0.023	3.861	1.728	2.791	2.43	2.898	3.324	2.066	0.778	4.949	para.sma
Euonthophagus_gibbosus	0.025	3.52767	1.57433	2.686	2.25	2.992	3.11	1.762	0.712333	4.58033	para.sma
Euonthophagus_mostafatsairi	0.009	3.2025	1.9075	2.2575	1.85	2.61	2.83	1.8125	0.595	3.8275	para.sma
Euonthophagus_sp2	0.01	3.61	1.82	2.52	2.02	2.85	3.12	1.96	0.84	4.25	para.sma
Eupleurus_subterraneus	0.0095	3.65	1.16	2.05	1.26	1.86	2.56	1	0.53	3.12	endo.sma
Eurysternus_caribaeus	0.223	9.2	3.3	4.7	5.6	3.5	6.2	2.6	1.4	7.3	endo.big
Eurysternus_foedus	0.0964167	8.36667	2.58333	4.225	4.475	3.075	5.325	2.18333	0.854167	6.35	endo.med
Eurysternus_mexicanus	0.0273	5.975	2.605	3.005	3.4575	3.235	4.3075	2.4525	0.54	4.99	endo.med
Eurysternus_vastiorum	0.0226667	5.36667	1.4	2.43333	2.3	2.03333	2.76667	1.83333	0.466667	3.73333	endo.sma
Garreta_wahlbergi	0.213	8.34	4.11	5.16	7.09	6.23	5.99	5.86	1.79	9.94	tele.big
Geotrupes_spiniger	0.288871	12.7137	4.02332	5.02408	6.39558	6.21058	6.52489	5.15947	1.89987	11.1632	para.big
Gromphas_inermis	0.1201	6.836	3.5	4.952	3.295	4.571	5.99	3.724	0.88	8.232	para.med
Gymnopleurus_mopsus	0.0635	7.3075	2.6675	4.5075	6.2425	3.6125	4.72	4.105	1.6225	8.715	tele.med
Gymnopleurus_qurosh	0.0709	7.031	3.51	4.474	5.89	5.755	4.979	4.049	1.277	8.278	tele.med
Hamonthophagus_depressus	0.0186	3.773	1.767	2.624	1.98	3.369	3.031	2.201	0.736	4.483	para.sma
Heliocopris_bucephalus	1.134	23.07	10.82	13.13	10.79	17.59	11.93	11.71	3.29	23.5	para.big
Homocopris_torulosus	0.819	12.2	5.11	5.27	5.6	9.5	5.04	4.53	2.28	11.32	para.big
Labarrus_lividus	0.00173667	2.4826	0.739433	1.14013	0.7718	1.05893	1.2434	0.692733	0.348867	1.7183	endo.sma
Labarrus_pseudolividus	0.00146296	2.57889	0.518519	1.18304	0.792	0.748481	1.21774	0.554889	0.29337	1.7463	endo.sma
Latodrepanus_laticollis	0.0019	2.02	1.015	1.3275	1.1075	1.885	1.6975	1.1475	0.38	2.405	para.sma
Liatongus_militaris	0.0181	4.217	2.239	2.737	2.417	3.305	3.599	2.37	0.755	4.979	para.med
Liatongus_rhadamistus	0.0813333	5.33333	2.46667	3.57667	2.66333	2.1	6.73333	2.3	0.933333	6.9	para.med
Liothorax_niger	0.011	2.982	0.845	1.403	0.952	1.75	1.459	0.691	0.355	2.073	endo.sma
Loraphodius_suarius	0.006	3.04	1.462	2.923	0.67	1.576	1.33	0.866	0.394	2.008	endo.sma
Melinopterus_consputus	0.0021	2.717	0.725	1.315	1.001	1.043	1.329	0.589	0.352	1.875	endo.sma
Neosisyphus_ruber	0.0257	3.974	1.778	2.437	4.379	3.96	3.193	2.397	0.77	4.156	tele.sma
Nialaphodius_nigrita	0.0009	2	0.4	0.9	0.55	0.85	1.15	0.45	0.2	1.4	endo.sma
Nialus_varians	0.00498333	2.90583	0.771667	1.3375	0.959167	1.21417	1.56167	0.720833	0.285	2.07667	endo.sma
Nimbus_contaminatus	0.00268421	3.51211	1.03895	1.43421	1.31053	1.29526	1.72842	1.01316	0.421053	2.06474	endo.sma
Nimbus_obliteratus	0.00324	3.46	0.94	1.632	1.42	1.268	1.852	0.9	0.488	2.272	endo.sma
Nobius_serotinus	0.00116	2.328	0.703	1.122	0.802	0.905	1.198	0.563	0.302	1.594	endo.sma
Odontoloma_louwi	NaN	1.29	0.81	0.84	0.62	0.88	1.07	0.61	0.31	1.34	klep.sma
Oniticellus_cinctus	0.011	4.4	1.3	2.6	1.9	1.2	3	1.7	0.9	4.5	endo.sma
Onitis_alexis	0.122632	8.25842	4.52105	4.89211	3.61474	5.98789	6.77737	4.50579	1.26368	9.02053	para.big
Onitis_belial	0.3055	10.5417	5.26333	5.865	5.18	6.75	8.31667	6.99667	1.66	11.865	para.big
Onitis_humerosus	0.048	5.43	2.56	3.42	2.64	5.06	5.08	3.64	0.95	6.63	para.med
Onitis_tortuosus	0.1724	9.23	4.694	5.4	3.644	7.29	7.268	4.738	1.466	10.034	para.big
Onitis_virens	0.195	7.85	2.52	3.65	2.77	2.16	6.905	2.4	1.055	7.05	para.med
Onitis_viridulus	0.1645	8.99	4.47	5	3.975	7.15	7.275	4.84	1.115	9.54	para.big
Onoreidium_ohausi	0.0026	2.713	0.8531	1.3595	0.8664	1.2329	1.3129	0.7597	0.3999	2.2797	para.sma
Ontherus_mexicanus	0.06201	7.466	2.917	5.325	2.763	2.815	4.577	2.796	1.241	7.117	para.med
Ontherus_pubens	0.0049	4.79	2.12	3.01	1.94	2.92	3.55	2.51	1.02	4.68	para.med
Ontherus_sulcator	0.1528	9.376	3.92	6.28	3.57	6.192	5.468	4.178	1.088	7.242	para.big
Ontherus_trituberculatus	0.348	5.25	1.9	3.15	2.85	4.15	4.3	2.2	0.65	4.8	para.med
Onthophagus_acuminatus	0.0107	3.1	1.72	2.12	1.78	2.28	2.7	1.7	0.66	4.04	para.sma
Onthophagus_aeruginosus	0.013	2.545	1.57	1.965	1.675	3.025	2.53	1.71	0.555	3.525	para.sma
Onthophagus_agnus	0.02754	2.94867	1.93867	2.32533	1.752	2.332	2.82733	1.52067	0.530667	4.13467	para.sma
Onthophagus_aleppensis	0.0094	3.16	1.663	1.987	1.793	2.392	2.493	1.966	0.579	3.348	para.sma
Onthophagus_australis	0.0855	5.7624	3.5787	5.1838	3.5572	5.8428	6.4488	3.5904	1.1178	8.8268	para.med
Onthophagus_binodis	0.03635	5.27845	2.92545	3.9735	2.9929	4.2487	5.66735	2.9505	0.97765	7.3345	para.med
Onthophagus_buculus	0.00782	2.0357	1.1993	1.7845	1.2635	1.9625	2.2022	1.2973	0.5297	3.0438	para.sma
Onthophagus_centricornis	0.02275	1.30267	0.870667	1.00867	0.523	0.961333	1.224	0.678667	0.3252	1.62667	para.sma
Onthophagus_cervus	0.0200667	2.77133	1.14267	1.78933	1.18933	1.28933	1.98067	0.988667	0.639333	3.28333	para.sma
Onthophagus_coenobita	0.0146586	3.3701	1.86893	2.44631	1.87221	2.52238	3.17821	1.91334	0.812621	4.427	para.sma
Onthophagus_corrosus	0.0044	2.10857	1.45857	1.72143	1.15429	1.56	2.12286	1.29571	0.36	2.89286	para.sma
Onthophagus_cruciatus	0.00311111	1.86889	0.762222	1.05222	1.04667	1.44444	1.29889	1.03222	0.54	2.36444	para.sma
Onthophagus_curvicornis	0.0379286	3.76429	2.21429	3.11429	1.99286	3.48571	3.95	2.65714	0.821429	5.73571	para.sma
Onthophagus_dama	0.0471333	3.699	2.07667	2.89733	2.43467	2.87333	3.41267	1.82733	0.748667	5.06667	para.sma
Onthophagus_dandalu	0.0241429	4.109	2.52614	3.80143	2.52457	4.76557	4.86543	2.76586	0.913143	6.64657	para.med
Onthophagus_dorsosignatus	0.0054	2.348	1.254	1.359	1.303	1.846	1.994	1.266	0.52	2.566	para.sma
Onthophagus_ephippioderus	0.033	4	2.3	3	1.7	2.5	2.4	2.1	1.2	4.8	para.sma
Onthophagus_fimetarius	0.0121	3.396	1.836	2.44	1.559	3.363	2.739	1.896	0.642	3.938	para.sma
Onthophagus_fissicornis	0.0147	3.12875	2.1046	2.47015	1.84225	2.8174	2.48	2.14225	0.7297	4.31685	para.sma
Onthophagus_fracticornis	0.02308	3.266	1.715	2.533	1.933	2.444	2.959	1.641	0.745	4.429	para.sma
Onthophagus_fugitivus	0.0373	2.403	1.455	1.74	1.538	2.316	2.115	1.628	0.506	3.051	para.sma
Onthophagus_furcatus	0.00520833	1.92863	1.10067	1.55288	1.14821	1.75383	1.68546	1.07708	0.396375	2.63479	para.sma
Onthophagus_gibbulus	0.06895	3.986	2.289	3.328	2.329	3.59	4.07	2.535	0.763	5.999	para.med
Onthophagus_granulatus	0.01045	3.59375	1.84065	2.5558	2.1744	2.57545	3.1284	2.0518	0.5485	4.58005	para.sma
Onthophagus_grossepunctatus	0.00385	1.945	1.05	1.585	1.125	1.45	1.85	1.025	0.44	2.785	para.sma
Onthophagus_hecate	0.01715	2.877	1.178	2.57	1.657	2.894	2.754	1.88	0.542	4.143	para.sma
Onthophagus_histerix	0.018	2.3	1.2	1.4	1	1.5	1.53	0.9	0.4	2.35	para.sma
Onthophagus_hopfneri	0.0021	1.69583	1.00667	1.40167	1.04083	1.14167	1.84583	1.15667	0.395833	2.4	para.sma
Onthophagus_illyricus	0.0225364	3.04386	1.74795	2.37795	1.72986	2.43295	3.33827	1.70959	0.683955	4.48214	para.sma
Onthophagus_incensus	0.02123	3.3795	2.4115	2.8275	1.7405	3.055	3.1795	2.318	0.6175	4.766	para.sma
Onthophagus_joannae	0.00653846	2.14	1.40769	1.60231	1.23231	1.51769	2.05462	1.30462	0.253077	2.87462	para.sma
Onthophagus_knulli	0.00437	2.269	1.371	1.625	1.102	1.79	2.03	1.38	0.259	2.811	para.sma
Onthophagus_landolti	0.00296667	1.88111	1.00889	1.44667	1.02778	1.02111	1.74444	1.25778	0.343333	2.52	para.sma
Onthophagus_lebasi	0.0046	3.835	1.61	2.84	1.135	2.475	2.55	1.28	0.57	3.9	para.sma
Onthophagus_lecontei	0.00716	2.513	1.559	1.861	1.678	2.128	2.593	2.049	0.483	3.232	para.sma
Onthophagus_lemuroides	0.006	2.559	1.403	1.987	1.421	2.426	2.76	1.628	0.659	3.512	para.sma
Onthophagus_lucidus	0.024	3.121	1.842	2.6	1.672	3.417	2.88	1.491	0.606	4.546	para.sma
Onthophagus_marginicollis	0.0071875	2.25229	1.00271	1.85042	1.52937	2.06292	2.25875	1.48583	0.531667	3.31542	para.sma
Onthophagus_medius	0.0357375	3.7525	2.0325	2.975	2.1275	2.99125	3.64	2.0475	0.98375	5.46375	para.sma
Onthophagus_nearsagillatus	0.003	1.80167	1.105	1.33833	0.918333	1.62167	1.45833	1.105	0.403333	2.29	para.sma
Onthophagus_nearvagillatus	0.003	1.9625	1.1575	1.42125	1.13625	1.72125	1.61875	1.47125	0.43875	2.32875	para.sma
Onthophagus_negligens	0.005	2.17	1.3	1.7	0.85	1.7	2	1	0.4	2.8	para.sma
Onthophagus_nuchicornis	0.0269233	2.76873	1.21367	2.24897	1.61857	2.3062	2.7797	1.47933	0.638833	4.02643	para.sma
Onthophagus_opacicollis	0.011	2.99923	1.99692	2.24692	1.85077	2.52231	2.64	1.82769	0.58	3.98692	para.sma
Onthophagus_ovatus	0.00811538	2.11628	1.11977	1.7031	1.20995	1.6681	1.93574	1.04838	0.42759	3.01131	para.sma
Onthophagus_pennsylvanicus	0.00357273	1.58364	0.554545	1.45727	0.967273	1.48182	1.75	1.03455	0.329091	2.48364	para.sma
Onthophagus_punctatus	0.0104	2.452	1.49	1.834	1.636	2.202	2.224	1.478	0.486	3.328	para.sma
Onthophagus_puxilus	0.01	1.47571	0.441429	0.681429	0.574286	1.17857	1.26714	0.645714	0.25	1.47429	para.sma
Onthophagus_quadridentatus	0.02	2.9	2.01	2.3	1.3	2.39	2.85	1.48	0.54	4.05	para.sma
Onthophagus_ruficapillus	0.00554839	2.1809	1.09039	1.6279	1.30968	1.93768	1.90152	1.12723	0.465097	2.89861	para.sma
Onthophagus_similis	0.011992	2.7872	1.7716	1.952	1.6084	2.2972	2.6492	1.6344	0.6092	3.4264	para.sma
Onthophagus_sp1	0.00225	2.205	1.625	1.805	1.555	2.125	2.485	1.345	0.675	3.295	para.sma
Onthophagus_sp10	0.011	3.05	1.05	2.05	1.15	1.15	1.85	0.95	0.4	2.65	para.sma
Onthophagus_sp11	0.02	2.9	1.8	2.1	1.29	2.3	2.82	2.04	0.9	3.95	para.sma
Onthophagus_sp12	0.005	2	1	1.5	1.1	1.5	2.1	0.9	0.65	2.6	para.sma
Onthophagus_sp13	0.00551	2.24	1.054	1.652	1.856	1.553	2.44	1.155	0.762	3.054	para.sma
Onthophagus_sp14	0.05	3.15	1.75	1.85	1.95	1.25	2.45	1.75	0.85	3.45	para.sma
Onthophagus_sp1.IRA01	0.005	2.05	0.9	1.38	1.01	2.21	1.81	1.01	0.39	2.83	para.sma
Onthophagus_sp2	0.0275	3.58	2.1	2.63	1.78	2.4	2.9	1.6	0.8	4.3	para.sma
Onthophagus_sp3	0.049	3.6	1.8	2.5	1.7	1.7	3.1	1.5	0.7	4.3	para.sma
Onthophagus_sp4	0.013	1.8	1.19	1.3	1.1	1.4	1.6	0.99	0.42	2.3	para.sma
Onthophagus_sp5	0.0200909	2.41818	1.12818	1.61818	1.51909	1.72545	1.81818	1.32818	0.578182	2.82636	para.sma
Onthophagus_sp6	0.04175	3.00625	1.99375	2.4475	1.05375	2.45	2.91875	1.705	0.745	4.62875	para.sma
Onthophagus_sp7	0.0345	4.025	2.625	3.425	2.095	3.175	3.525	2.415	1.095	5.225	para.med
Onthophagus_sp8	0.0355714	2.86571	0.815714	1.56571	0.965714	1.36571	2.06571	0.665714	0.204286	2.76571	para.sma
Onthophagus_sp9	0.0196	3.041	1.068	1.764	1.272	1.566	1.966	1.168	0.473	2.844	para.sma
Onthophagus_stockwelli	0.0436	3.69	2.43	2.99	1.995	3.07	3.77	2.91	0.86	5.075	para.sma
Onthophagus_tamworthi	0.004	3.4692	1.5431	2.7918	2.0123	2.9066	3.1143	1.526	0.616	4.4092	para.sma
Onthophagus_taurus	0.0236039	3.4383	1.98503	2.54639	1.93955	3.02974	3.55266	1.93241	0.656303	4.82825	para.sma
Onthophagus_truchmenus	0.0157	3.832	1.979	2.642	2.266	3.72	3.363	2.313	0.77	4.67	para.sma
Onthophagus_vacca	0.0295375	3.5201	2.15958	2.67338	1.95371	2.88985	3.26556	1.95412	0.675188	4.8851	para.sma
Onthophagus_vinctus	0.0069	2.721	1.306	1.933	1.727	2.495	2.145	1.403	0.539	3.205	para.sma
Oscarinus_rusicola	0.00503	2.747	0.35	1.268	0.661	1.202	1.218	0.648	0.275	1.823	endo.sma
Otophorus_haemorrhoidalis	0.002042	2.44526	0.7077	1.1562	0.85152	1.30514	1.55672	0.7063	0.27272	1.9679	endo.sma
Pedaria_paicia	0.015	4.8	1.53	2.44	1.79	2.52	2.06	1.53	0.59	3.4	klep.sma
Phalops_sp1	0.04	4.5	2.1	3.6	3	2	3.9	2.8	0.9	6.5	para.med
Phanaeus_amithaon	0.42468	9.9	5.984	7.419	5.364	7.364	9.011	4.898	1.761	13.098	para.big
Phanaeus_haroldi	0.005	8.94	4.125	7.02	3.87	8.21	6.935	4.645	1.66	10.065	para.big
Phanaeus_scutifer	0.3364	8.535	5.04833	7.10333	4.88333	5.89167	8.81333	5.2	1.215	11.8617	para.big
Phanaeus_tridens	0.174291	6.82348	4.39174	6.07739	4.09478	5.5087	6.67826	3.86435	1.19609	9.69739	para.med
Phanaeus_vindex	0.286667	7.785	2.55	6.795	4.76333	7.635	6.96333	4.185	1.18167	10.71	para.med
Planolinus_fasciatus	0.0232	1.971	0.522	1.06583	0.645833	1.50183	1.19617	0.563167	0.265667	1.57033	endo.sma
Pleuraphodius_sp1	0.004	1.599	0.45	0.565	0.595	0.68	0.84	0.662	0.186	1.027	endo.sma
Pleuraphodius_sp2	0.009	2.617	0.571	0.772	1.153	0.809	1.051	0.916	0.271	1.416	endo.sma
Pleuraphodius_sp3	0.0005	1.95	0.5275	0.675	0.73	0.875	0.935	0.82	0.2	1.225	endo.sma
Podotenus_fulviventris	0.163	4.829	1.081	1.77	3.1	0.906	2.79	2.27	0.453	2.082	endo.sma
Proagoderus_chalcostolus	0.051	4.76	2.85	4.12	2.65	6	5.56	3.27	1.25	7.75	para.med
Proagoderus_pactolus	0.143667	4.83333	2.86667	3.56667	2.96667	2.76667	6.23333	3.63333	1.4	7.56667	para.med
Rhyssemus_sp1	NaN	2.24	0.61	0.96	0.91	1.28	1.26	0.62	0.25	1.38	endo.sma
Rhyssemus_sp2	NaN	2.48	0.65	1.06	1.05	1.21	1.34	0.67	0.28	1.4	endo.sma
Scarabaeus_ambiguos	0.308	9.45	4.46	7.22	7.41	6.36	6.83	6.6	1.81	11.63	tele.big
Scatimus_ovatus	0.007825	3.544	1.242	2.221	1.4015	1.9525	2.1555	1.188	0.56485	3.387	para.sma
Sisyphus_caffer	0.02	4.04	2.14	2.48	4.29	3.59	3.15	2.73	0.49	4.46	tele.sma
Sisyphus_schaefferi	0.02025	4.11725	2.298	2.724	4.20308	3.44383	3.31458	2.4	0.83175	4.76233	tele.sma
Sisyphus_sp1	0.011	2.7	0.7	1.4	2.3	1.6	1.8	1	0.58	0.8	tele.sma
Sisyphus_sp2	0.019825	3.812	1.614	2.041	2.0255	2.5245	2.218	1.028	0.316	3.75	tele.sma
Sisyphus_sp3	0.03003	4.209	2.504	1.205	3.3	2.467	4.51	2.002	0.904	2.82	tele.med
Subrinus_sturmi	0.00481923	3.17231	0.934231	1.50885	1.02192	1.32308	1.63808	0.77	0.395385	2.20808	endo.sma
Teuchestes_fossor	0.0292	6.662	2.20933	3.18147	2.56273	3.0524	3.4842	2.23647	0.8484	4.82913	endo.med
Tibiodrepanus_sp1	0.0139727	1.58273	0.648182	0.891818	0.894545	0.656364	1.80727	0.599545	0.202727	1.48636	endo.sma
Tibiodrepanus_sp2	0.01562	1.304	0.436	0.993	0.875	0.68	1.168	0.489	0.14	1.496	endo.sma
Tiniocellus_spinipes	0.00673077	2.64923	1.08308	1.57692	2.085	1.50038	2.355	1.37385	0.582308	3.35923	endo.sma
Trichillum_externepunctatum	0.00277667	2.04673	0.731667	1.21897	0.728833	1.37297	0.995633	0.666567	0.323767	1.94243	para.sma
Trypocopris_vernalis	0.1379	8.91	2.76	3.82	4.14	4.22	4.61	3.27	1.33	8.38	para.med
Uroxys_sp1.COL02	0.098	6.57	2.935	3.985	2.99	4.745	4.1	3.45	1.015	6.125	para.med
Uroxys_sp1.ECU02	0.0217	5.82	1.86	3.17	2.26	2.72	2.82	2.69	0.77	5.13	para.med

## Sheet: S6 - TRAITS.raw
Site Code	Dung relocation strategy	Subfamily	Species	Specimen number	Trait	Measurement
ARG01Ext	Endocoprids	Aphodiinae	Ataenius_gracilis	1	HL	1.19
ARG01Ext	Endocoprids	Aphodiinae	Ataenius_gracilis	1	HW	1.56
ARG01Ext	Endocoprids	Aphodiinae	Ataenius_gracilis	1	PL	1.37
ARG01Ext	Endocoprids	Aphodiinae	Ataenius_gracilis	1	PW	2.25
ARG01Ext	Endocoprids	Aphodiinae	Ataenius_gracilis	1	PH	1.3
ARG01Ext	Endocoprids	Aphodiinae	Ataenius_gracilis	1	EL	3.13
ARG01Ext	Endocoprids	Aphodiinae	Ataenius_gracilis	1	pTL	0.62
ARG01Ext	Endocoprids	Aphodiinae	Ataenius_gracilis	1	pTW	0.33
ARG01Ext	Endocoprids	Aphodiinae	Ataenius_gracilis	1	mTL	1.43
ARG01Ext	Endocoprids	Aphodiinae	Ataenius_gracilis	1	Biomass	0.0029
ARG01Ext	Endocoprids	Aphodiinae	Ataenius_gracilis	2	HL	1.26
ARG01Ext	Endocoprids	Aphodiinae	Ataenius_gracilis	2	HW	1.78
ARG01Ext	Endocoprids	Aphodiinae	Ataenius_gracilis	2	PL	1.56
ARG01Ext	Endocoprids	Aphodiinae	Ataenius_gracilis	2	PW	2.37
ARG01Ext	Endocoprids	Aphodiinae	Ataenius_gracilis	2	PH	1.12
ARG01Ext	Endocoprids	Aphodiinae	Ataenius_gracilis	2	EL	3.38
ARG01Ext	Endocoprids	Aphodiinae	Ataenius_gracilis	2	pTL	0.76
ARG01Ext	Endocoprids	Aphodiinae	Ataenius_gracilis	2	pTW	0.36
ARG01Ext	Endocoprids	Aphodiinae	Ataenius_gracilis	2	mTL	1.52
ARG01Ext	Endocoprids	Aphodiinae	Ataenius_gracilis	2	Biomass	0.0038
ARG01Ext	Endocoprids	Aphodiinae	Ataenius_gracilis	3	HL	1.01
ARG01Ext	Endocoprids	Aphodiinae	Ataenius_gracilis	3	HW	1.59
ARG01Ext	Endocoprids	Aphodiinae	Ataenius_gracilis	3	PL	1.38
ARG01Ext	Endocoprids	Aphodiinae	Ataenius_gracilis	3	PW	2.21
ARG01Ext	Endocoprids	Aphodiinae	Ataenius_gracilis	3	PH	1.06
ARG01Ext	Endocoprids	Aphodiinae	Ataenius_gracilis	3	EL	2.84
ARG01Ext	Endocoprids	Aphodiinae	Ataenius_gracilis	3	pTL	0.64
ARG01Ext	Endocoprids	Aphodiinae	Ataenius_gracilis	3	pTW	0.38
ARG01Ext	Endocoprids	Aphodiinae	Ataenius_gracilis	3	mTL	1.29
ARG01Ext	Endocoprids	Aphodiinae	Ataenius_gracilis	3	Biomass	0.0023
ARG01Ext	Endocoprids	Aphodiinae	Ataenius_gracilis	4	HL	1.16
ARG01Ext	Endocoprids	Aphodiinae	Ataenius_gracilis	4	HW	1.53
ARG01Ext	Endocoprids	Aphodiinae	Ataenius_gracilis	4	PL	1.6
ARG01Ext	Endocoprids	Aphodiinae	Ataenius_gracilis	4	PW	2.07
ARG01Ext	Endocoprids	Aphodiinae	Ataenius_gracilis	4	PH	1.03
ARG01Ext	Endocoprids	Aphodiinae	Ataenius_gracilis	4	EL	2.96
ARG01Ext	Endocoprids	Aphodiinae	Ataenius_gracilis	4	pTL	0.8
ARG01Ext	Endocoprids	Aphodiinae	Ataenius_gracilis	4	pTW	0.35
ARG01Ext	Endocoprids	Aphodiinae	Ataenius_gracilis	4	mTL	1.34
ARG01Ext	Endocoprids	Aphodiinae	Ataenius_gracilis	4	Biomass	0.0038
ARG01Ext	Endocoprids	Aphodiinae	Ataenius_gracilis	5	HL	1.08
ARG01Ext	Endocoprids	Aphodiinae	Ataenius_gracilis	5	HW	1.67
ARG01Ext	Endocoprids	Aphodiinae	Ataenius_gracilis	5	PL	1.41
ARG01Ext	Endocoprids	Aphodiinae	Ataenius_gracilis	5	PW	2.26
ARG01Ext	Endocoprids	Aphodiinae	Ataenius_gracilis	5	PH	1.12
ARG01Ext	Endocoprids	Aphodiinae	Ataenius_gracilis	5	EL	3.09
ARG01Ext	Endocoprids	Aphodiinae	Ataenius_gracilis	5	pTL	0.65
ARG01Ext	Endocoprids	Aphodiinae	Ataenius_gracilis	5	pTW	0.31
ARG01Ext	Endocoprids	Aphodiinae	Ataenius_gracilis	5	mTL	1.41
ARG01Ext	Endocoprids	Aphodiinae	Ataenius_gracilis	5	Biomass	0.0029
ARG01Ext	Endocoprids	Aphodiinae	Ataenius_gracilis	6	HL	1.18
ARG01Ext	Endocoprids	Aphodiinae	Ataenius_gracilis	6	HW	1.65
ARG01Ext	Endocoprids	Aphodiinae	Ataenius_gracilis	6	PL	1.38
ARG01Ext	Endocoprids	Aphodiinae	Ataenius_gracilis	6	PW	2.07
ARG01Ext	Endocoprids	Aphodiinae	Ataenius_gracilis	6	PH	1.17
ARG01Ext	Endocoprids	Aphodiinae	Ataenius_gracilis	6	EL	2.83
ARG01Ext	Endocoprids	Aphodiinae	Ataenius_gracilis	6	pTL	0.56
ARG01Ext	Endocoprids	Aphodiinae	Ataenius_gracilis	6	pTW	0.29
ARG01Ext	Endocoprids	Aphodiinae	Ataenius_gracilis	6	mTL	1.36
ARG01Ext	Endocoprids	Aphodiinae	Ataenius_gracilis	6	Biomass	0.002
ARG01Ext	Paracoprids	Scarabaeinae	Ontherus_sulcator	1	HL	3.93
ARG01Ext	Paracoprids	Scarabaeinae	Ontherus_sulcator	1	HW	5.87
ARG01Ext	Paracoprids	Scarabaeinae	Ontherus_sulcator	1	PL	4.78
ARG01Ext	Paracoprids	Scarabaeinae	Ontherus_sulcator	1	PW	3.96
ARG01Ext	Paracoprids	Scarabaeinae	Ontherus_sulcator	1	PH	7.5
ARG01Ext	Paracoprids	Scarabaeinae	Ontherus_sulcator	1	EL	8.33
ARG01Ext	Paracoprids	Scarabaeinae	Ontherus_sulcator	1	pTL	3.88
ARG01Ext	Paracoprids	Scarabaeinae	Ontherus_sulcator	1	pTW	0.81
ARG01Ext	Paracoprids	Scarabaeinae	Ontherus_sulcator	1	mTL	3.22
ARG01Ext	Paracoprids	Scarabaeinae	Ontherus_sulcator	1	Biomass	0.098
ARG01Ext	Paracoprids	Scarabaeinae	Ontherus_sulcator	2	HL	3.65
ARG01Ext	Paracoprids	Scarabaeinae	Ontherus_sulcator	2	HW	6.33
ARG01Ext	Paracoprids	Scarabaeinae	Ontherus_sulcator	2	PL	5.48
ARG01Ext	Paracoprids	Scarabaeinae	Ontherus_sulcator	2	PW	5.09
ARG01Ext	Paracoprids	Scarabaeinae	Ontherus_sulcator	2	PH	8.49
ARG01Ext	Paracoprids	Scarabaeinae	Ontherus_sulcator	2	EL	9.07
ARG01Ext	Paracoprids	Scarabaeinae	Ontherus_sulcator	2	pTL	4.02
ARG01Ext	Paracoprids	Scarabaeinae	Ontherus_sulcator	2	pTW	0.98
ARG01Ext	Paracoprids	Scarabaeinae	Ontherus_sulcator	2	mTL	3.49
ARG01Ext	Paracoprids	Scarabaeinae	Ontherus_sulcator	2	Biomass	0.1403
ARG01Ext	Paracoprids	Scarabaeinae	Ontherus_sulcator	3	HL	4.29
ARG01Ext	Paracoprids	Scarabaeinae	Ontherus_sulcator	3	HW	6.54
ARG01Ext	Paracoprids	Scarabaeinae	Ontherus_sulcator	3	PL	5.99
ARG01Ext	Paracoprids	Scarabaeinae	Ontherus_sulcator	3	PW	9.68
ARG01Ext	Paracoprids	Scarabaeinae	Ontherus_sulcator	3	PH	4.82
ARG01Ext	Paracoprids	Scarabaeinae	Ontherus_sulcator	3	EL	10.58
ARG01Ext	Paracoprids	Scarabaeinae	Ontherus_sulcator	3	pTL	4.56
ARG01Ext	Paracoprids	Scarabaeinae	Ontherus_sulcator	3	pTW	1.18
ARG01Ext	Paracoprids	Scarabaeinae	Ontherus_sulcator	3	mTL	3.58
ARG01Ext	Paracoprids	Scarabaeinae	Ontherus_sulcator	3	Biomass	0.2223
ARG01Ext	Paracoprids	Scarabaeinae	Ontherus_sulcator	4	HL	3.86
ARG01Ext	Paracoprids	Scarabaeinae	Ontherus_sulcator	4	HW	6.37
ARG01Ext	Paracoprids	Scarabaeinae	Ontherus_sulcator	4	PL	5.91
ARG01Ext	Paracoprids	Scarabaeinae	Ontherus_sulcator	4	PW	8.78
ARG01Ext	Paracoprids	Scarabaeinae	Ontherus_sulcator	4	PH	4.92
ARG01Ext	Paracoprids	Scarabaeinae	Ontherus_sulcator	4	EL	9.69
ARG01Ext	Paracoprids	Scarabaeinae	Ontherus_sulcator	4	pTL	4.5
ARG01Ext	Paracoprids	Scarabaeinae	Ontherus_sulcator	4	pTW	1.19
ARG01Ext	Paracoprids	Scarabaeinae	Ontherus_sulcator	4	mTL	3.64
ARG01Ext	Paracoprids	Scarabaeinae	Ontherus_sulcator	4	Biomass	0.162
ARG01Ext	Paracoprids	Scarabaeinae	Ontherus_sulcator	5	HL	3.87
ARG01Ext	Paracoprids	Scarabaeinae	Ontherus_sulcator	5	HW	6.29
ARG01Ext	Paracoprids	Scarabaeinae	Ontherus_sulcator	5	PL	5.18
ARG01Ext	Paracoprids	Scarabaeinae	Ontherus_sulcator	5	PW	8.7
ARG01Ext	Paracoprids	Scarabaeinae	Ontherus_sulcator	5	PH	5.23
ARG01Ext	Paracoprids	Scarabaeinae	Ontherus_sulcator	5	EL	9.21
ARG01Ext	Paracoprids	Scarabaeinae	Ontherus_sulcator	5	pTL	3.93
ARG01Ext	Paracoprids	Scarabaeinae	Ontherus_sulcator	5	pTW	1.28
ARG01Ext	Paracoprids	Scarabaeinae	Ontherus_sulcator	5	mTL	3.92
ARG01Ext	Paracoprids	Scarabaeinae	Ontherus_sulcator	5	Biomass	0.1417
ARG01Ext	Paracoprids	Scarabaeinae	Digitonthophagus_gazella	1	HL	2.39
ARG01Ext	Paracoprids	Scarabaeinae	Digitonthophagus_gazella	1	HW	3.3
ARG01Ext	Paracoprids	Scarabaeinae	Digitonthophagus_gazella	1	PL	4.54
ARG01Ext	Paracoprids	Scarabaeinae	Digitonthophagus_gazella	1	PW	6.12
ARG01Ext	Paracoprids	Scarabaeinae	Digitonthophagus_gazella	1	PH	3.73
ARG01Ext	Paracoprids	Scarabaeinae	Digitonthophagus_gazella	1	EL	5.39
ARG01Ext	Paracoprids	Scarabaeinae	Digitonthophagus_gazella	1	pTL	3.74
ARG01Ext	Paracoprids	Scarabaeinae	Digitonthophagus_gazella	1	pTW	0.87
ARG01Ext	Paracoprids	Scarabaeinae	Digitonthophagus_gazella	1	mTL	2.54
ARG01Ext	Paracoprids	Scarabaeinae	Digitonthophagus_gazella	1	Biomass	0.0389
ARG01Ext	Paracoprids	Scarabaeinae	Digitonthophagus_gazella	2	HL	2.14
ARG01Ext	Paracoprids	Scarabaeinae	Digitonthophagus_gazella	2	HW	2.85
ARG01Ext	Paracoprids	Scarabaeinae	Digitonthophagus_gazella	2	PL	3.49
ARG01Ext	Paracoprids	Scarabaeinae	Digitonthophagus_gazella	2	PW	5.05
ARG01Ext	Paracoprids	Scarabaeinae	Digitonthophagus_gazella	2	PH	3.36
ARG01Ext	Paracoprids	Scarabaeinae	Digitonthophagus_gazella	2	EL	4.43
ARG01Ext	Paracoprids	Scarabaeinae	Digitonthophagus_gazella	2	pTL	2.32
ARG01Ext	Paracoprids	Scarabaeinae	Digitonthophagus_gazella	2	pTW	0.46
ARG01Ext	Paracoprids	Scarabaeinae	Digitonthophagus_gazella	2	mTL	2.34
ARG01Ext	Paracoprids	Scarabaeinae	Digitonthophagus_gazella	2	Biomass	0.0316
ARG01Int	Paracoprids	Scarabaeinae	Digitonthophagus_gazella	3	HL	2.33
ARG01Int	Paracoprids	Scarabaeinae	Digitonthophagus_gazella	3	HW	3.24
ARG01Int	Paracoprids	Scarabaeinae	Digitonthophagus_gazella	3	PL	4.14
ARG01Int	Paracoprids	Scarabaeinae	Digitonthophagus_gazella	3	PW	5.81
ARG01Int	Paracoprids	Scarabaeinae	Digitonthophagus_gazella	3	PH	3.46
ARG01Int	Paracoprids	Scarabaeinae	Digitonthophagus_gazella	3	EL	4.77
ARG01Int	Paracoprids	Scarabaeinae	Digitonthophagus_gazella	3	pTL	2.56
ARG01Int	Paracoprids	Scarabaeinae	Digitonthophagus_gazella	3	pTW	0.41
ARG01Int	Paracoprids	Scarabaeinae	Digitonthophagus_gazella	3	mTL	2.67
ARG01Int	Paracoprids	Scarabaeinae	Digitonthophagus_gazella	3	Biomass	0.0358
ARG01Ext	Paracoprids	Scarabaeinae	Gromphas_inermis	1	HL	3.81
ARG01Ext	Paracoprids	Scarabaeinae	Gromphas_inermis	1	HW	5.22
ARG01Ext	Paracoprids	Scarabaeinae	Gromphas_inermis	1	PL	6.85
ARG01Ext	Paracoprids	Scarabaeinae	Gromphas_inermis	1	PW	8.79
ARG01Ext	Paracoprids	Scarabaeinae	Gromphas_inermis	1	PH	4.54
ARG01Ext	Paracoprids	Scarabaeinae	Gromphas_inermis	1	EL	7.09
ARG01Ext	Paracoprids	Scarabaeinae	Gromphas_inermis	1	pTL	4.06
ARG01Ext	Paracoprids	Scarabaeinae	Gromphas_inermis	1	pTW	0.98
ARG01Ext	Paracoprids	Scarabaeinae	Gromphas_inermis	1	mTL	3.15
ARG01Ext	Paracoprids	Scarabaeinae	Gromphas_inermis	1	Biomass	0.1511
ARG01Ext	Paracoprids	Scarabaeinae	Gromphas_inermis	2	HL	3.14
ARG01Ext	Paracoprids	Scarabaeinae	Gromphas_inermis	2	HW	4.95
ARG01Ext	Paracoprids	Scarabaeinae	Gromphas_inermis	2	PL	6.22
ARG01Ext	Paracoprids	Scarabaeinae	Gromphas_inermis	2	PW	8.28
ARG01Ext	Paracoprids	Scarabaeinae	Gromphas_inermis	2	PH	4.57
ARG01Ext	Paracoprids	Scarabaeinae	Gromphas_inermis	2	EL	7.28
ARG01Ext	Paracoprids	Scarabaeinae	Gromphas_inermis	2	pTL	3.96
ARG01Ext	Paracoprids	Scarabaeinae	Gromphas_inermis	2	pTW	0.94
ARG01Ext	Paracoprids	Scarabaeinae	Gromphas_inermis	2	mTL	3.47
ARG01Ext	Paracoprids	Scarabaeinae	Gromphas_inermis	2	Biomass	0.0922
ARG01Ext	Paracoprids	Scarabaeinae	Gromphas_inermis	3	HL	2.93
ARG01Ext	Paracoprids	Scarabaeinae	Gromphas_inermis	3	HW	4.27
ARG01Ext	Paracoprids	Scarabaeinae	Gromphas_inermis	3	PL	5.05
ARG01Ext	Paracoprids	Scarabaeinae	Gromphas_inermis	3	PW	7.19
ARG01Ext	Paracoprids	Scarabaeinae	Gromphas_inermis	3	PH	4.44
ARG01Ext	Paracoprids	Scarabaeinae	Gromphas_inermis	3	EL	6.28
ARG01Ext	Paracoprids	Scarabaeinae	Gromphas_inermis	3	pTL	2.91
ARG01Ext	Paracoprids	Scarabaeinae	Gromphas_inermis	3	pTW	0.71
ARG01Ext	Paracoprids	Scarabaeinae	Gromphas_inermis	3	mTL	3.03
ARG01Ext	Paracoprids	Scarabaeinae	Gromphas_inermis	3	Biomass	0.0685
ARG01Ext	Paracoprids	Scarabaeinae	Gromphas_inermis	4	HL	3.8
ARG01Ext	Paracoprids	Scarabaeinae	Gromphas_inermis	4	HW	5.14
ARG01Ext	Paracoprids	Scarabaeinae	Gromphas_inermis	4	PL	6.03
ARG01Ext	Paracoprids	Scarabaeinae	Gromphas_inermis	4	PW	8.67
ARG01Ext	Paracoprids	Scarabaeinae	Gromphas_inermis	4	PH	5.33
ARG01Ext	Paracoprids	Scarabaeinae	Gromphas_inermis	4	EL	6.93
ARG01Ext	Paracoprids	Scarabaeinae	Gromphas_inermis	4	pTL	3.64
ARG01Ext	Paracoprids	Scarabaeinae	Gromphas_inermis	4	pTW	1.06
ARG01Ext	Paracoprids	Scarabaeinae	Gromphas_inermis	4	mTL	3.48
ARG01Ext	Paracoprids	Scarabaeinae	Gromphas_inermis	4	Biomass	0.1331
ARG01Ext	Paracoprids	Scarabaeinae	Gromphas_inermis	5	HL	3.65
ARG01Ext	Paracoprids	Scarabaeinae	Gromphas_inermis	5	HW	5.18
ARG01Ext	Paracoprids	Scarabaeinae	Gromphas_inermis	5	PL	6.48
ARG01Ext	Paracoprids	Scarabaeinae	Gromphas_inermis	5	PW	8.55
ARG01Ext	Paracoprids	Scarabaeinae	Gromphas_inermis	5	PH	4.22
ARG01Ext	Paracoprids	Scarabaeinae	Gromphas_inermis	5	EL	7.12
ARG01Ext	Paracoprids	Scarabaeinae	Gromphas_inermis	5	pTL	4.04
ARG01Ext	Paracoprids	Scarabaeinae	Gromphas_inermis	5	pTW	0.83
ARG01Ext	Paracoprids	Scarabaeinae	Gromphas_inermis	5	mTL	3.36
ARG01Ext	Paracoprids	Scarabaeinae	Gromphas_inermis	5	Biomass	0.1392
ARG01Ext	Paracoprids	Scarabaeinae	Gromphas_inermis	6	HL	3.86
ARG01Ext	Paracoprids	Scarabaeinae	Gromphas_inermis	6	HW	5.42
ARG01Ext	Paracoprids	Scarabaeinae	Gromphas_inermis	6	PL	6.77
ARG01Ext	Paracoprids	Scarabaeinae	Gromphas_inermis	6	PW	9.51
ARG01Ext	Paracoprids	Scarabaeinae	Gromphas_inermis	6	PH	5.1
ARG01Ext	Paracoprids	Scarabaeinae	Gromphas_inermis	6	EL	7.33
ARG01Ext	Paracoprids	Scarabaeinae	Gromphas_inermis	6	pTL	4.73
ARG01Ext	Paracoprids	Scarabaeinae	Gromphas_inermis	6	pTW	0.84
ARG01Ext	Paracoprids	Scarabaeinae	Gromphas_inermis	6	mTL	3.82
ARG01Ext	Paracoprids	Scarabaeinae	Gromphas_inermis	6	Biomass	0.1573
ARG01Ext	Paracoprids	Scarabaeinae	Gromphas_inermis	7	HL	3.55
ARG01Ext	Paracoprids	Scarabaeinae	Gromphas_inermis	7	HW	5.01
ARG01Ext	Paracoprids	Scarabaeinae	Gromphas_inermis	7	PL	5.61
ARG01Ext	Paracoprids	Scarabaeinae	Gromphas_inermis	7	PW	8.02
ARG01Ext	Paracoprids	Scarabaeinae	Gromphas_inermis	7	PH	5.11
ARG01Ext	Paracoprids	Scarabaeinae	Gromphas_inermis	7	EL	7.1
ARG01Ext	Paracoprids	Scarabaeinae	Gromphas_inermis	7	pTL	3.5
ARG01Ext	Paracoprids	Scarabaeinae	Gromphas_inermis	7	pTW	0.93
ARG01Ext	Paracoprids	Scarabaeinae	Gromphas_inermis	7	mTL	2.96
ARG01Ext	Paracoprids	Scarabaeinae	Gromphas_inermis	7	Biomass	0.0914
ARG01Ext	Paracoprids	Scarabaeinae	Gromphas_inermis	8	HL	3.36
ARG01Ext	Paracoprids	Scarabaeinae	Gromphas_inermis	8	HW	4.81
ARG01Ext	Paracoprids	Scarabaeinae	Gromphas_inermis	8	PL	5.58
ARG01Ext	Paracoprids	Scarabaeinae	Gromphas_inermis	8	PW	7.78
ARG01Ext	Paracoprids	Scarabaeinae	Gromphas_inermis	8	PH	4.26
ARG01Ext	Paracoprids	Scarabaeinae	Gromphas_inermis	8	EL	6.5
ARG01Ext	Paracoprids	Scarabaeinae	Gromphas_inermis	8	pTL	3.41
ARG01Ext	Paracoprids	Scarabaeinae	Gromphas_inermis	8	pTW	0.92
ARG01Ext	Paracoprids	Scarabaeinae	Gromphas_inermis	8	mTL	3.36
ARG01Ext	Paracoprids	Scarabaeinae	Gromphas_inermis	8	Biomass	0.1231
ARG01Ext	Paracoprids	Scarabaeinae	Gromphas_inermis	9	HL	3.48
ARG01Ext	Paracoprids	Scarabaeinae	Gromphas_inermis	9	HW	4.84
ARG01Ext	Paracoprids	Scarabaeinae	Gromphas_inermis	9	PL	5.75
ARG01Ext	Paracoprids	Scarabaeinae	Gromphas_inermis	9	PW	7.91
ARG01Ext	Paracoprids	Scarabaeinae	Gromphas_inermis	9	PH	4.03
ARG01Ext	Paracoprids	Scarabaeinae	Gromphas_inermis	9	EL	6.27
ARG01Ext	Paracoprids	Scarabaeinae	Gromphas_inermis	9	pTL	3.62
ARG01Ext	Paracoprids	Scarabaeinae	Gromphas_inermis	9	pTW	0.74
ARG01Ext	Paracoprids	Scarabaeinae	Gromphas_inermis	9	mTL	3.12
ARG01Ext	Paracoprids	Scarabaeinae	Gromphas_inermis	9	Biomass	0.1012
ARG01Ext	Paracoprids	Scarabaeinae	Gromphas_inermis	10	HL	3.42
ARG01Ext	Paracoprids	Scarabaeinae	Gromphas_inermis	10	HW	4.68
ARG01Ext	Paracoprids	Scarabaeinae	Gromphas_inermis	10	PL	5.56
ARG01Ext	Paracoprids	Scarabaeinae	Gromphas_inermis	10	PW	7.62
ARG01Ext	Paracoprids	Scarabaeinae	Gromphas_inermis	10	PH	4.11
ARG01Ext	Paracoprids	Scarabaeinae	Gromphas_inermis	10	EL	6.46
ARG01Ext	Paracoprids	Scarabaeinae	Gromphas_inermis	10	pTL	3.37
ARG01Ext	Paracoprids	Scarabaeinae	Gromphas_inermis	10	pTW	0.85
ARG01Ext	Paracoprids	Scarabaeinae	Gromphas_inermis	10	mTL	3.2
ARG01Ext	Paracoprids	Scarabaeinae	Gromphas_inermis	10	Biomass	0.1449
ARG01Ext	Endocoprids	Aphodiinae	Labarrus_pseudolividus	1	HL	0.55
ARG01Ext	Endocoprids	Aphodiinae	Labarrus_pseudolividus	1	HW	1.14
ARG01Ext	Endocoprids	Aphodiinae	Labarrus_pseudolividus	1	PL	1.54
ARG01Ext	Endocoprids	Aphodiinae	Labarrus_pseudolividus	1	PW	1.76
ARG01Ext	Endocoprids	Aphodiinae	Labarrus_pseudolividus	1	PH	0.78
ARG01Ext	Endocoprids	Aphodiinae	Labarrus_pseudolividus	1	EL	2.87
ARG01Ext	Endocoprids	Aphodiinae	Labarrus_pseudolividus	1	pTL	0.6
ARG01Ext	Endocoprids	Aphodiinae	Labarrus_pseudolividus	1	pTW	0.36
ARG01Ext	Endocoprids	Aphodiinae	Labarrus_pseudolividus	1	mTL	0.93
ARG01Ext	Endocoprids	Aphodiinae	Labarrus_pseudolividus	1	Biomass	0.0029
ARG01Ext	Endocoprids	Aphodiinae	Labarrus_pseudolividus	2	HL	0.94
ARG01Ext	Endocoprids	Aphodiinae	Labarrus_pseudolividus	2	HW	1.26
ARG01Ext	Endocoprids	Aphodiinae	Labarrus_pseudolividus	2	PL	1.28
ARG01Ext	Endocoprids	Aphodiinae	Labarrus_pseudolividus	2	PW	2.01
ARG01Ext	Endocoprids	Aphodiinae	Labarrus_pseudolividus	2	PH	0.87
ARG01Ext	Endocoprids	Aphodiinae	Labarrus_pseudolividus	2	EL	2.61
ARG01Ext	Endocoprids	Aphodiinae	Labarrus_pseudolividus	2	pTL	0.56
ARG01Ext	Endocoprids	Aphodiinae	Labarrus_pseudolividus	2	pTW	0.38
ARG01Ext	Endocoprids	Aphodiinae	Labarrus_pseudolividus	2	mTL	0.89
ARG01Ext	Endocoprids	Aphodiinae	Labarrus_pseudolividus	2	Biomass	0.0024
AUS01Int	Paracoprids	Scarabaeinae	Bubas_bison	1	HL	5.93
AUS01Int	Paracoprids	Scarabaeinae	Bubas_bison	1	HW	6.85
AUS01Int	Paracoprids	Scarabaeinae	Bubas_bison	1	PL	8.05
AUS01Int	Paracoprids	Scarabaeinae	Bubas_bison	1	PW	11.76
AUS01Int	Paracoprids	Scarabaeinae	Bubas_bison	1	PH	8.12
AUS01Int	Paracoprids	Scarabaeinae	Bubas_bison	1	EL	8.65
AUS01Int	Paracoprids	Scarabaeinae	Bubas_bison	1	pTL	6.39
AUS01Int	Paracoprids	Scarabaeinae	Bubas_bison	1	pTW	1.7
AUS01Int	Paracoprids	Scarabaeinae	Bubas_bison	1	mTL	5.16
AUS01Int	Paracoprids	Scarabaeinae	Bubas_bison	1	Biomass	0.1405
AUS01Ext	Paracoprids	Scarabaeinae	Bubas_bison	2	HL	6.85
AUS01Ext	Paracoprids	Scarabaeinae	Bubas_bison	2	HW	7.09
AUS01Ext	Paracoprids	Scarabaeinae	Bubas_bison	2	PL	7.46
AUS01Ext	Paracoprids	Scarabaeinae	Bubas_bison	2	PW	11.95
AUS01Ext	Paracoprids	Scarabaeinae	Bubas_bison	2	PH	7.8
AUS01Ext	Paracoprids	Scarabaeinae	Bubas_bison	2	EL	10.19
AUS01Ext	Paracoprids	Scarabaeinae	Bubas_bison	2	pTL	6.35
AUS01Ext	Paracoprids	Scarabaeinae	Bubas_bison	2	pTW	2.62
AUS01Ext	Paracoprids	Scarabaeinae	Bubas_bison	2	mTL	4.78
AUS01Ext	Paracoprids	Scarabaeinae	Bubas_bison	2	Biomass	0.1914
AUS01Ext	Paracoprids	Scarabaeinae	Bubas_bison	3	HL	6.62
AUS01Ext	Paracoprids	Scarabaeinae	Bubas_bison	3	HW	6.93
AUS01Ext	Paracoprids	Scarabaeinae	Bubas_bison	3	PL	7.13
AUS01Ext	Paracoprids	Scarabaeinae	Bubas_bison	3	PW	11.69
AUS01Ext	Paracoprids	Scarabaeinae	Bubas_bison	3	PH	7.34
AUS01Ext	Paracoprids	Scarabaeinae	Bubas_bison	3	EL	9.13
AUS01Ext	Paracoprids	Scarabaeinae	Bubas_bison	3	pTL	6.06
AUS01Ext	Paracoprids	Scarabaeinae	Bubas_bison	3	pTW	2.15
AUS01Ext	Paracoprids	Scarabaeinae	Bubas_bison	3	mTL	5.55
AUS01Ext	Paracoprids	Scarabaeinae	Bubas_bison	3	Biomass	0.1866
AUS01Ext	Paracoprids	Scarabaeinae	Bubas_bison	4	HL	6.25
AUS01Ext	Paracoprids	Scarabaeinae	Bubas_bison	4	HW	6.58
AUS01Ext	Paracoprids	Scarabaeinae	Bubas_bison	4	PL	7.33
AUS01Ext	Paracoprids	Scarabaeinae	Bubas_bison	4	PW	11.83
AUS01Ext	Paracoprids	Scarabaeinae	Bubas_bison	4	PH	8.18
AUS01Ext	Paracoprids	Scarabaeinae	Bubas_bison	4	EL	9.53
AUS01Ext	Paracoprids	Scarabaeinae	Bubas_bison	4	pTL	6.16
AUS01Ext	Paracoprids	Scarabaeinae	Bubas_bison	4	pTW	1.76
AUS01Ext	Paracoprids	Scarabaeinae	Bubas_bison	4	mTL	5.47
AUS01Ext	Paracoprids	Scarabaeinae	Bubas_bison	4	Biomass	0.1635
AUS01Int	Paracoprids	Scarabaeinae	Onitis_alexis	1	HL	4.77
AUS01Int	Paracoprids	Scarabaeinae	Onitis_alexis	1	HW	5.15
AUS01Int	Paracoprids	Scarabaeinae	Onitis_alexis	1	PL	7.75
AUS01Int	Paracoprids	Scarabaeinae	Onitis_alexis	1	PW	9.35
AUS01Int	Paracoprids	Scarabaeinae	Onitis_alexis	1	PH	4.67
AUS01Int	Paracoprids	Scarabaeinae	Onitis_alexis	1	EL	8.92
AUS01Int	Paracoprids	Scarabaeinae	Onitis_alexis	1	pTL	3.92
AUS01Int	Paracoprids	Scarabaeinae	Onitis_alexis	1	pTW	1.22
AUS01Int	Paracoprids	Scarabaeinae	Onitis_alexis	1	mTL	3.61
AUS01Int	Paracoprids	Scarabaeinae	Onitis_alexis	1	Biomass	0.1385
AUS01Int	Paracoprids	Scarabaeinae	Onitis_alexis	2	HL	5.31
AUS01Int	Paracoprids	Scarabaeinae	Onitis_alexis	2	HW	5.21
AUS01Int	Paracoprids	Scarabaeinae	Onitis_alexis	2	PL	7.26
AUS01Int	Paracoprids	Scarabaeinae	Onitis_alexis	2	PW	9.77
AUS01Int	Paracoprids	Scarabaeinae	Onitis_alexis	2	PH	5.07
AUS01Int	Paracoprids	Scarabaeinae	Onitis_alexis	2	EL	9.31
AUS01Int	Paracoprids	Scarabaeinae	Onitis_alexis	2	pTL	4.39
AUS01Int	Paracoprids	Scarabaeinae	Onitis_alexis	2	pTW	1.15
AUS01Int	Paracoprids	Scarabaeinae	Onitis_alexis	2	mTL	3.31
AUS01Int	Paracoprids	Scarabaeinae	Onitis_alexis	2	Biomass	0.1202
AUS01Int	Paracoprids	Scarabaeinae	Onitis_alexis	3	HL	4.46
AUS01Int	Paracoprids	Scarabaeinae	Onitis_alexis	3	HW	4.41
AUS01Int	Paracoprids	Scarabaeinae	Onitis_alexis	3	PL	5.81
AUS01Int	Paracoprids	Scarabaeinae	Onitis_alexis	3	PW	8.05
AUS01Int	Paracoprids	Scarabaeinae	Onitis_alexis	3	PH	4.52
AUS01Int	Paracoprids	Scarabaeinae	Onitis_alexis	3	EL	7.68
AUS01Int	Paracoprids	Scarabaeinae	Onitis_alexis	3	pTL	4.36
AUS01Int	Paracoprids	Scarabaeinae	Onitis_alexis	3	pTW	1.18
AUS01Int	Paracoprids	Scarabaeinae	Onitis_alexis	3	mTL	3.54
AUS01Int	Paracoprids	Scarabaeinae	Onitis_alexis	3	Biomass	0.0633
AUS01Int	Paracoprids	Scarabaeinae	Onitis_alexis	4	HL	5.48
AUS01Int	Paracoprids	Scarabaeinae	Onitis_alexis	4	HW	5.39
AUS01Int	Paracoprids	Scarabaeinae	Onitis_alexis	4	PL	6.83
AUS01Int	Paracoprids	Scarabaeinae	Onitis_alexis	4	PW	9.47
AUS01Int	Paracoprids	Scarabaeinae	Onitis_alexis	4	PH	4.77
AUS01Int	Paracoprids	Scarabaeinae	Onitis_alexis	4	EL	8.71
AUS01Int	Paracoprids	Scarabaeinae	Onitis_alexis	4	pTL	4.22
AUS01Int	Paracoprids	Scarabaeinae	Onitis_alexis	4	pTW	1.18
AUS01Int	Paracoprids	Scarabaeinae	Onitis_alexis	4	mTL	4.05
AUS01Int	Paracoprids	Scarabaeinae	Onitis_alexis	4	Biomass	0.124
AUS01Int	Paracoprids	Scarabaeinae	Onitis_alexis	5	HL	4.95
AUS01Int	Paracoprids	Scarabaeinae	Onitis_alexis	5	HW	4.97
AUS01Int	Paracoprids	Scarabaeinae	Onitis_alexis	5	PL	6.53
AUS01Int	Paracoprids	Scarabaeinae	Onitis_alexis	5	PW	8.98
AUS01Int	Paracoprids	Scarabaeinae	Onitis_alexis	5	PH	4.93
AUS01Int	Paracoprids	Scarabaeinae	Onitis_alexis	5	EL	8.9
AUS01Int	Paracoprids	Scarabaeinae	Onitis_alexis	5	pTL	4.38
AUS01Int	Paracoprids	Scarabaeinae	Onitis_alexis	5	pTW	1.21
AUS01Int	Paracoprids	Scarabaeinae	Onitis_alexis	5	mTL	4.2
AUS01Int	Paracoprids	Scarabaeinae	Onitis_alexis	5	Biomass	0.0958
AUS01Int	Paracoprids	Scarabaeinae	Onitis_alexis	6	HL	4.76
AUS01Int	Paracoprids	Scarabaeinae	Onitis_alexis	6	HW	4.72
AUS01Int	Paracoprids	Scarabaeinae	Onitis_alexis	6	PL	6.76
AUS01Int	Paracoprids	Scarabaeinae	Onitis_alexis	6	PW	8.84
AUS01Int	Paracoprids	Scarabaeinae	Onitis_alexis	6	PH	4.93
AUS01Int	Paracoprids	Scarabaeinae	Onitis_alexis	6	EL	8.15
AUS01Int	Paracoprids	Scarabaeinae	Onitis_alexis	6	pTL	3.77
AUS01Int	Paracoprids	Scarabaeinae	Onitis_alexis	6	pTW	1.47
AUS01Int	Paracoprids	Scarabaeinae	Onitis_alexis	6	mTL	3.77
AUS01Int	Paracoprids	Scarabaeinae	Onitis_alexis	6	Biomass	0.0901
AUS01Int	Paracoprids	Scarabaeinae	Onitis_alexis	7	HL	4.46
AUS01Int	Paracoprids	Scarabaeinae	Onitis_alexis	7	HW	4.51
AUS01Int	Paracoprids	Scarabaeinae	Onitis_alexis	7	PL	6.65
AUS01Int	Paracoprids	Scarabaeinae	Onitis_alexis	7	PW	8.35
AUS01Int	Paracoprids	Scarabaeinae	Onitis_alexis	7	PH	4.67
AUS01Int	Paracoprids	Scarabaeinae	Onitis_alexis	7	EL	7.89
AUS01Int	Paracoprids	Scarabaeinae	Onitis_alexis	7	pTL	3.71
AUS01Int	Paracoprids	Scarabaeinae	Onitis_alexis	7	pTW	0.54
AUS01Int	Paracoprids	Scarabaeinae	Onitis_alexis	7	mTL	3.46
AUS01Int	Paracoprids	Scarabaeinae	Onitis_alexis	7	Biomass	0.0773
AUS01Int	Paracoprids	Scarabaeinae	Onitis_alexis	8	HL	4.18
AUS01Int	Paracoprids	Scarabaeinae	Onitis_alexis	8	HW	4.84
AUS01Int	Paracoprids	Scarabaeinae	Onitis_alexis	8	PL	6.69
AUS01Int	Paracoprids	Scarabaeinae	Onitis_alexis	8	PW	9.21
AUS01Int	Paracoprids	Scarabaeinae	Onitis_alexis	8	PH	4.65
AUS01Int	Paracoprids	Scarabaeinae	Onitis_alexis	8	EL	8.9
AUS01Int	Paracoprids	Scarabaeinae	Onitis_alexis	8	pTL	4.39
AUS01Int	Paracoprids	Scarabaeinae	Onitis_alexis	8	pTW	0.98
AUS01Int	Paracoprids	Scarabaeinae	Onitis_alexis	8	mTL	3.78
AUS01Int	Paracoprids	Scarabaeinae	Onitis_alexis	8	Biomass	0.1264
AUS01Ext	Paracoprids	Scarabaeinae	Onitis_alexis	9	HL	4.55
AUS01Ext	Paracoprids	Scarabaeinae	Onitis_alexis	9	HW	4.85
AUS01Ext	Paracoprids	Scarabaeinae	Onitis_alexis	9	PL	6.84
AUS01Ext	Paracoprids	Scarabaeinae	Onitis_alexis	9	PW	8.53
AUS01Ext	Paracoprids	Scarabaeinae	Onitis_alexis	9	PH	5.55
AUS01Ext	Paracoprids	Scarabaeinae	Onitis_alexis	9	EL	7.82
AUS01Ext	Paracoprids	Scarabaeinae	Onitis_alexis	9	pTL	4.48
AUS01Ext	Paracoprids	Scarabaeinae	Onitis_alexis	9	pTW	0.74
AUS01Ext	Paracoprids	Scarabaeinae	Onitis_alexis	9	mTL	3.17
AUS01Ext	Paracoprids	Scarabaeinae	Onitis_alexis	9	Biomass	0.1143
AUS01Ext	Paracoprids	Scarabaeinae	Onitis_alexis	10	HL	4.89
AUS01Ext	Paracoprids	Scarabaeinae	Onitis_alexis	10	HW	4.86
AUS01Ext	Paracoprids	Scarabaeinae	Onitis_alexis	10	PL	7.07
AUS01Ext	Paracoprids	Scarabaeinae	Onitis_alexis	10	PW	9.06
AUS01Ext	Paracoprids	Scarabaeinae	Onitis_alexis	10	PH	4.32
AUS01Ext	Paracoprids	Scarabaeinae	Onitis_alexis	10	EL	8.37
AUS01Ext	Paracoprids	Scarabaeinae	Onitis_alexis	10	pTL	4.42
AUS01Ext	Paracoprids	Scarabaeinae	Onitis_alexis	10	pTW	0.92
AUS01Ext	Paracoprids	Scarabaeinae	Onitis_alexis	10	mTL	3.85
AUS01Ext	Paracoprids	Scarabaeinae	Onitis_alexis	10	Biomass	0.1188
AUS01Int	Paracoprids	Scarabaeinae	Onthophagus_taurus	1	HL	3.56
AUS01Int	Paracoprids	Scarabaeinae	Onthophagus_taurus	1	HW	3.27
AUS01Int	Paracoprids	Scarabaeinae	Onthophagus_taurus	1	PL	5.11
AUS01Int	Paracoprids	Scarabaeinae	Onthophagus_taurus	1	PW	6.58
AUS01Int	Paracoprids	Scarabaeinae	Onthophagus_taurus	1	PH	4.57
AUS01Int	Paracoprids	Scarabaeinae	Onthophagus_taurus	1	EL	6.01
AUS01Int	Paracoprids	Scarabaeinae	Onthophagus_taurus	1	pTL	3.95
AUS01Int	Paracoprids	Scarabaeinae	Onthophagus_taurus	1	pTW	1.11
AUS01Int	Paracoprids	Scarabaeinae	Onthophagus_taurus	1	mTL	4.01
AUS01Int	Paracoprids	Scarabaeinae	Onthophagus_taurus	1	Biomass	0.0298
AUS01Ext	Paracoprids	Scarabaeinae	Onthophagus_taurus	2	HL	2.67
AUS01Ext	Paracoprids	Scarabaeinae	Onthophagus_taurus	2	HW	2.88
AUS01Ext	Paracoprids	Scarabaeinae	Onthophagus_taurus	2	PL	4.37
AUS01Ext	Paracoprids	Scarabaeinae	Onthophagus_taurus	2	PW	5.58
AUS01Ext	Paracoprids	Scarabaeinae	Onthophagus_taurus	2	PH	3.43
AUS01Ext	Paracoprids	Scarabaeinae	Onthophagus_taurus	2	EL	4.84
AUS01Ext	Paracoprids	Scarabaeinae	Onthophagus_taurus	2	pTL	3.28
AUS01Ext	Paracoprids	Scarabaeinae	Onthophagus_taurus	2	pTW	0.64
AUS01Ext	Paracoprids	Scarabaeinae	Onthophagus_taurus	2	mTL	2.66
AUS01Ext	Paracoprids	Scarabaeinae	Onthophagus_taurus	2	Biomass	0.0394
AUS01Int	Paracoprids	Scarabaeinae	Onthophagus_taurus	3	HL	2.69
AUS01Int	Paracoprids	Scarabaeinae	Onthophagus_taurus	3	HW	2.9
AUS01Int	Paracoprids	Scarabaeinae	Onthophagus_taurus	3	PL	4.32
AUS01Int	Paracoprids	Scarabaeinae	Onthophagus_taurus	3	PW	5.5
AUS01Int	Paracoprids	Scarabaeinae	Onthophagus_taurus	3	PH	2.92
AUS01Int	Paracoprids	Scarabaeinae	Onthophagus_taurus	3	EL	5.1
AUS01Int	Paracoprids	Scarabaeinae	Onthophagus_taurus	3	pTL	2.61
AUS01Int	Paracoprids	Scarabaeinae	Onthophagus_taurus	3	pTW	0.67
AUS01Int	Paracoprids	Scarabaeinae	Onthophagus_taurus	3	mTL	2.41
AUS01Int	Paracoprids	Scarabaeinae	Onthophagus_taurus	3	Biomass	0.0342
AUS01Ext	Paracoprids	Scarabaeinae	Onthophagus_taurus	4	HL	3.3
AUS01Ext	Paracoprids	Scarabaeinae	Onthophagus_taurus	4	HW	3.24
AUS01Ext	Paracoprids	Scarabaeinae	Onthophagus_taurus	4	PL	4.36
AUS01Ext	Paracoprids	Scarabaeinae	Onthophagus_taurus	4	PW	6.28
AUS01Ext	Paracoprids	Scarabaeinae	Onthophagus_taurus	4	PH	4.06
AUS01Ext	Paracoprids	Scarabaeinae	Onthophagus_taurus	4	EL	5.31
AUS01Ext	Paracoprids	Scarabaeinae	Onthophagus_taurus	4	pTL	3.98
AUS01Ext	Paracoprids	Scarabaeinae	Onthophagus_taurus	4	pTW	0.87
AUS01Ext	Paracoprids	Scarabaeinae	Onthophagus_taurus	4	mTL	2.76
AUS01Ext	Paracoprids	Scarabaeinae	Onthophagus_taurus	4	Biomass	0.0283
AUS01Int	Paracoprids	Scarabaeinae	Onthophagus_taurus	5	HL	2.4
AUS01Int	Paracoprids	Scarabaeinae	Onthophagus_taurus	5	HW	2.63
AUS01Int	Paracoprids	Scarabaeinae	Onthophagus_taurus	5	PL	4.37
AUS01Int	Paracoprids	Scarabaeinae	Onthophagus_taurus	5	PW	5.23
AUS01Int	Paracoprids	Scarabaeinae	Onthophagus_taurus	5	PH	3.26
AUS01Int	Paracoprids	Scarabaeinae	Onthophagus_taurus	5	EL	5.11
AUS01Int	Paracoprids	Scarabaeinae	Onthophagus_taurus	5	pTL	2.36
AUS01Int	Paracoprids	Scarabaeinae	Onthophagus_taurus	5	pTW	0.62
AUS01Int	Paracoprids	Scarabaeinae	Onthophagus_taurus	5	mTL	2.31
AUS01Int	Paracoprids	Scarabaeinae	Onthophagus_taurus	5	Biomass	0.0173
AUS01Ext	Paracoprids	Scarabaeinae	Onthophagus_taurus	6	HL	3.3
AUS01Ext	Paracoprids	Scarabaeinae	Onthophagus_taurus	6	HW	3
AUS01Ext	Paracoprids	Scarabaeinae	Onthophagus_taurus	6	PL	4.82
AUS01Ext	Paracoprids	Scarabaeinae	Onthophagus_taurus	6	PW	6.1
AUS01Ext	Paracoprids	Scarabaeinae	Onthophagus_taurus	6	PH	3.69
AUS01Ext	Paracoprids	Scarabaeinae	Onthophagus_taurus	6	EL	5.08
AUS01Ext	Paracoprids	Scarabaeinae	Onthophagus_taurus	6	pTL	3.22
AUS01Ext	Paracoprids	Scarabaeinae	Onthophagus_taurus	6	pTW	0.96
AUS01Ext	Paracoprids	Scarabaeinae	Onthophagus_taurus	6	mTL	3.43
AUS01Ext	Paracoprids	Scarabaeinae	Onthophagus_taurus	6	Biomass	0.0534
AUS01Int	Paracoprids	Scarabaeinae	Onthophagus_taurus	7	HL	3.07
AUS01Int	Paracoprids	Scarabaeinae	Onthophagus_taurus	7	HW	3.01
AUS01Int	Paracoprids	Scarabaeinae	Onthophagus_taurus	7	PL	3.7
AUS01Int	Paracoprids	Scarabaeinae	Onthophagus_taurus	7	PW	6.04
AUS01Int	Paracoprids	Scarabaeinae	Onthophagus_taurus	7	PH	3.58
AUS01Int	Paracoprids	Scarabaeinae	Onthophagus_taurus	7	EL	4.9
AUS01Int	Paracoprids	Scarabaeinae	Onthophagus_taurus	7	pTL	2.46
AUS01Int	Paracoprids	Scarabaeinae	Onthophagus_taurus	7	pTW	1.01
AUS01Int	Paracoprids	Scarabaeinae	Onthophagus_taurus	7	mTL	3.22
AUS01Int	Paracoprids	Scarabaeinae	Onthophagus_taurus	7	Biomass	0.0226
AUS01Ext	Paracoprids	Scarabaeinae	Onthophagus_taurus	8	HL	3.2
AUS01Ext	Paracoprids	Scarabaeinae	Onthophagus_taurus	8	HW	3.66
AUS01Ext	Paracoprids	Scarabaeinae	Onthophagus_taurus	8	PL	3.85
AUS01Ext	Paracoprids	Scarabaeinae	Onthophagus_taurus	8	PW	5.89
AUS01Ext	Paracoprids	Scarabaeinae	Onthophagus_taurus	8	PH	4.42
AUS01Ext	Paracoprids	Scarabaeinae	Onthophagus_taurus	8	EL	4.56
AUS01Ext	Paracoprids	Scarabaeinae	Onthophagus_taurus	8	pTL	3.51
AUS01Ext	Paracoprids	Scarabaeinae	Onthophagus_taurus	8	pTW	0.59
AUS01Ext	Paracoprids	Scarabaeinae	Onthophagus_taurus	8	mTL	2.6
AUS01Ext	Paracoprids	Scarabaeinae	Onthophagus_taurus	8	Biomass	0.0307
AUS01Int	Paracoprids	Scarabaeinae	Onthophagus_taurus	9	HL	2.84
AUS01Int	Paracoprids	Scarabaeinae	Onthophagus_taurus	9	HW	2.99
AUS01Int	Paracoprids	Scarabaeinae	Onthophagus_taurus	9	PL	4.16
AUS01Int	Paracoprids	Scarabaeinae	Onthophagus_taurus	9	PW	5.07
AUS01Int	Paracoprids	Scarabaeinae	Onthophagus_taurus	9	PH	3.28
AUS01Int	Paracoprids	Scarabaeinae	Onthophagus_taurus	9	EL	4.36
AUS01Int	Paracoprids	Scarabaeinae	Onthophagus_taurus	9	pTL	3.03
AUS01Int	Paracoprids	Scarabaeinae	Onthophagus_taurus	9	pTW	0.61
AUS01Int	Paracoprids	Scarabaeinae	Onthophagus_taurus	9	mTL	2.84
AUS01Int	Paracoprids	Scarabaeinae	Onthophagus_taurus	9	Biomass	0.0231
AUS01Ext	Paracoprids	Scarabaeinae	Onthophagus_taurus	10	HL	2.86
AUS01Ext	Paracoprids	Scarabaeinae	Onthophagus_taurus	10	HW	3.01
AUS01Ext	Paracoprids	Scarabaeinae	Onthophagus_taurus	10	PL	4.66
AUS01Ext	Paracoprids	Scarabaeinae	Onthophagus_taurus	10	PW	5.68
AUS01Ext	Paracoprids	Scarabaeinae	Onthophagus_taurus	10	PH	3.64
AUS01Ext	Paracoprids	Scarabaeinae	Onthophagus_taurus	10	EL	4.76
AUS01Ext	Paracoprids	Scarabaeinae	Onthophagus_taurus	10	pTL	2.66
AUS01Ext	Paracoprids	Scarabaeinae	Onthophagus_taurus	10	pTW	0.57
AUS01Ext	Paracoprids	Scarabaeinae	Onthophagus_taurus	10	mTL	2.38
AUS01Ext	Paracoprids	Scarabaeinae	Onthophagus_taurus	10	Biomass	0.044
AUS01Int	Paracoprids	Scarabaeinae	Onthophagus_binodis	1	HL	3.11
AUS01Int	Paracoprids	Scarabaeinae	Onthophagus_binodis	1	HW	3.26
AUS01Int	Paracoprids	Scarabaeinae	Onthophagus_binodis	1	PL	4.46
AUS01Int	Paracoprids	Scarabaeinae	Onthophagus_binodis	1	PW	6
AUS01Int	Paracoprids	Scarabaeinae	Onthophagus_binodis	1	PH	3.5
AUS01Int	Paracoprids	Scarabaeinae	Onthophagus_binodis	1	EL	4.64
AUS01Int	Paracoprids	Scarabaeinae	Onthophagus_binodis	1	pTL	3.37
AUS01Int	Paracoprids	Scarabaeinae	Onthophagus_binodis	1	pTW	0.97
AUS01Int	Paracoprids	Scarabaeinae	Onthophagus_binodis	1	mTL	2.9
AUS01Int	Paracoprids	Scarabaeinae	Onthophagus_binodis	1	Biomass	0.0394
AUS01Ext	Paracoprids	Scarabaeinae	Onthophagus_binodis	2	HL	3.25
AUS01Ext	Paracoprids	Scarabaeinae	Onthophagus_binodis	2	HW	3.78
AUS01Ext	Paracoprids	Scarabaeinae	Onthophagus_binodis	2	PL	5.05
AUS01Ext	Paracoprids	Scarabaeinae	Onthophagus_binodis	2	PW	6.31
AUS01Ext	Paracoprids	Scarabaeinae	Onthophagus_binodis	2	PH	3.7
AUS01Ext	Paracoprids	Scarabaeinae	Onthophagus_binodis	2	EL	4.83
AUS01Ext	Paracoprids	Scarabaeinae	Onthophagus_binodis	2	pTL	2.93
AUS01Ext	Paracoprids	Scarabaeinae	Onthophagus_binodis	2	pTW	0.82
AUS01Ext	Paracoprids	Scarabaeinae	Onthophagus_binodis	2	mTL	2.74
AUS01Ext	Paracoprids	Scarabaeinae	Onthophagus_binodis	2	Biomass	0.0563
AUS01Int	Paracoprids	Scarabaeinae	Onthophagus_binodis	3	HL	2.22
AUS01Int	Paracoprids	Scarabaeinae	Onthophagus_binodis	3	HW	2.31
AUS01Int	Paracoprids	Scarabaeinae	Onthophagus_binodis	3	PL	3.7
AUS01Int	Paracoprids	Scarabaeinae	Onthophagus_binodis	3	PW	4.3
AUS01Int	Paracoprids	Scarabaeinae	Onthophagus_binodis	3	PH	2.25
AUS01Int	Paracoprids	Scarabaeinae	Onthophagus_binodis	3	EL	3.65
AUS01Int	Paracoprids	Scarabaeinae	Onthophagus_binodis	3	pTL	1.98
AUS01Int	Paracoprids	Scarabaeinae	Onthophagus_binodis	3	pTW	0.5
AUS01Int	Paracoprids	Scarabaeinae	Onthophagus_binodis	3	mTL	2.07
AUS01Int	Paracoprids	Scarabaeinae	Onthophagus_binodis	3	Biomass	0.0169
AUS01Ext	Paracoprids	Scarabaeinae	Onthophagus_binodis	4	HL	2.73
AUS01Ext	Paracoprids	Scarabaeinae	Onthophagus_binodis	4	HW	2.91
AUS01Ext	Paracoprids	Scarabaeinae	Onthophagus_binodis	4	PL	4.29
AUS01Ext	Paracoprids	Scarabaeinae	Onthophagus_binodis	4	PW	5.38
AUS01Ext	Paracoprids	Scarabaeinae	Onthophagus_binodis	4	PH	2.67
AUS01Ext	Paracoprids	Scarabaeinae	Onthophagus_binodis	4	EL	5.18
AUS01Ext	Paracoprids	Scarabaeinae	Onthophagus_binodis	4	pTL	2.53
AUS01Ext	Paracoprids	Scarabaeinae	Onthophagus_binodis	4	pTW	0.93
AUS01Ext	Paracoprids	Scarabaeinae	Onthophagus_binodis	4	mTL	2.23
AUS01Ext	Paracoprids	Scarabaeinae	Onthophagus_binodis	4	Biomass	0.0238
AUS01Int	Paracoprids	Scarabaeinae	Onthophagus_binodis	5	HL	2.82
AUS01Int	Paracoprids	Scarabaeinae	Onthophagus_binodis	5	HW	3.36
AUS01Int	Paracoprids	Scarabaeinae	Onthophagus_binodis	5	PL	5.48
AUS01Int	Paracoprids	Scarabaeinae	Onthophagus_binodis	5	PW	6.63
AUS01Int	Paracoprids	Scarabaeinae	Onthophagus_binodis	5	PH	3.49
AUS01Int	Paracoprids	Scarabaeinae	Onthophagus_binodis	5	EL	4.77
AUS01Int	Paracoprids	Scarabaeinae	Onthophagus_binodis	5	pTL	3.01
AUS01Int	Paracoprids	Scarabaeinae	Onthophagus_binodis	5	pTW	0.9
AUS01Int	Paracoprids	Scarabaeinae	Onthophagus_binodis	5	mTL	3.04
AUS01Int	Paracoprids	Scarabaeinae	Onthophagus_binodis	5	Biomass	0.0484
AUS01Ext	Paracoprids	Scarabaeinae	Onthophagus_binodis	6	HL	2.15
AUS01Ext	Paracoprids	Scarabaeinae	Onthophagus_binodis	6	HW	2.84
AUS01Ext	Paracoprids	Scarabaeinae	Onthophagus_binodis	6	PL	4.04
AUS01Ext	Paracoprids	Scarabaeinae	Onthophagus_binodis	6	PW	4.77
AUS01Ext	Paracoprids	Scarabaeinae	Onthophagus_binodis	6	PH	2.7
AUS01Ext	Paracoprids	Scarabaeinae	Onthophagus_binodis	6	EL	4.2
AUS01Ext	Paracoprids	Scarabaeinae	Onthophagus_binodis	6	pTL	2.35
AUS01Ext	Paracoprids	Scarabaeinae	Onthophagus_binodis	6	pTW	0.51
AUS01Ext	Paracoprids	Scarabaeinae	Onthophagus_binodis	6	mTL	2.64
AUS01Ext	Paracoprids	Scarabaeinae	Onthophagus_binodis	6	Biomass	0.0269
AUS01Int	Paracoprids	Scarabaeinae	Onthophagus_binodis	7	HL	2.9
AUS01Int	Paracoprids	Scarabaeinae	Onthophagus_binodis	7	HW	3.02
AUS01Int	Paracoprids	Scarabaeinae	Onthophagus_binodis	7	PL	4.44
AUS01Int	Paracoprids	Scarabaeinae	Onthophagus_binodis	7	PW	5.79
AUS01Int	Paracoprids	Scarabaeinae	Onthophagus_binodis	7	PH	3.16
AUS01Int	Paracoprids	Scarabaeinae	Onthophagus_binodis	7	EL	5.46
AUS01Int	Paracoprids	Scarabaeinae	Onthophagus_binodis	7	pTL	3.29
AUS01Int	Paracoprids	Scarabaeinae	Onthophagus_binodis	7	pTW	0.69
AUS01Int	Paracoprids	Scarabaeinae	Onthophagus_binodis	7	mTL	2.85
AUS01Int	Paracoprids	Scarabaeinae	Onthophagus_binodis	7	Biomass	0.0287
AUS01Ext	Paracoprids	Scarabaeinae	Onthophagus_binodis	8	HL	2.66
AUS01Ext	Paracoprids	Scarabaeinae	Onthophagus_binodis	8	HW	3.18
AUS01Ext	Paracoprids	Scarabaeinae	Onthophagus_binodis	8	PL	4.92
AUS01Ext	Paracoprids	Scarabaeinae	Onthophagus_binodis	8	PW	5.47
AUS01Ext	Paracoprids	Scarabaeinae	Onthophagus_binodis	8	PH	3.69
AUS01Ext	Paracoprids	Scarabaeinae	Onthophagus_binodis	8	EL	4.44
AUS01Ext	Paracoprids	Scarabaeinae	Onthophagus_binodis	8	pTL	2.24
AUS01Ext	Paracoprids	Scarabaeinae	Onthophagus_binodis	8	pTW	0.9
AUS01Ext	Paracoprids	Scarabaeinae	Onthophagus_binodis	8	mTL	2.67
AUS01Ext	Paracoprids	Scarabaeinae	Onthophagus_binodis	8	Biomass	0.0315
AUS01Int	Paracoprids	Scarabaeinae	Onthophagus_binodis	9	HL	2.22
AUS01Int	Paracoprids	Scarabaeinae	Onthophagus_binodis	9	HW	2.77
AUS01Int	Paracoprids	Scarabaeinae	Onthophagus_binodis	9	PL	4.38
AUS01Int	Paracoprids	Scarabaeinae	Onthophagus_binodis	9	PW	5.58
AUS01Int	Paracoprids	Scarabaeinae	Onthophagus_binodis	9	PH	3.12
AUS01Int	Paracoprids	Scarabaeinae	Onthophagus_binodis	9	EL	4.79
AUS01Int	Paracoprids	Scarabaeinae	Onthophagus_binodis	9	pTL	2.64
AUS01Int	Paracoprids	Scarabaeinae	Onthophagus_binodis	9	pTW	0.56
AUS01Int	Paracoprids	Scarabaeinae	Onthophagus_binodis	9	mTL	2.38
AUS01Int	Paracoprids	Scarabaeinae	Onthophagus_binodis	9	Biomass	0.0339
AUS01Ext	Paracoprids	Scarabaeinae	Onthophagus_binodis	10	HL	1.8
AUS01Ext	Paracoprids	Scarabaeinae	Onthophagus_binodis	10	HW	2.46
AUS01Ext	Paracoprids	Scarabaeinae	Onthophagus_binodis	10	PL	3.38
AUS01Ext	Paracoprids	Scarabaeinae	Onthophagus_binodis	10	PW	4.51
AUS01Ext	Paracoprids	Scarabaeinae	Onthophagus_binodis	10	PH	2.41
AUS01Ext	Paracoprids	Scarabaeinae	Onthophagus_binodis	10	EL	2.98
AUS01Ext	Paracoprids	Scarabaeinae	Onthophagus_binodis	10	pTL	1.7
AUS01Ext	Paracoprids	Scarabaeinae	Onthophagus_binodis	10	pTW	0.58
AUS01Ext	Paracoprids	Scarabaeinae	Onthophagus_binodis	10	mTL	2.21
AUS01Ext	Paracoprids	Scarabaeinae	Onthophagus_binodis	10	Biomass	0.0197
AUS01Int	Paracoprids	Scarabaeinae	Euoniticellus_fulvus	1	HL	1.83
AUS01Int	Paracoprids	Scarabaeinae	Euoniticellus_fulvus	1	HW	2.22
AUS01Int	Paracoprids	Scarabaeinae	Euoniticellus_fulvus	1	PL	3.31
AUS01Int	Paracoprids	Scarabaeinae	Euoniticellus_fulvus	1	PW	4.05
AUS01Int	Paracoprids	Scarabaeinae	Euoniticellus_fulvus	1	PH	2.29
AUS01Int	Paracoprids	Scarabaeinae	Euoniticellus_fulvus	1	EL	4.09
AUS01Int	Paracoprids	Scarabaeinae	Euoniticellus_fulvus	1	pTL	1.79
AUS01Int	Paracoprids	Scarabaeinae	Euoniticellus_fulvus	1	pTW	0.43
AUS01Int	Paracoprids	Scarabaeinae	Euoniticellus_fulvus	1	mTL	1.99
AUS01Int	Paracoprids	Scarabaeinae	Euoniticellus_fulvus	1	Biomass	0.0176
AUS01Ext	Paracoprids	Scarabaeinae	Euoniticellus_fulvus	2	HL	2.24
AUS01Ext	Paracoprids	Scarabaeinae	Euoniticellus_fulvus	2	HW	2.72
AUS01Ext	Paracoprids	Scarabaeinae	Euoniticellus_fulvus	2	PL	4.31
AUS01Ext	Paracoprids	Scarabaeinae	Euoniticellus_fulvus	2	PW	4.69
AUS01Ext	Paracoprids	Scarabaeinae	Euoniticellus_fulvus	2	PH	2.96
AUS01Ext	Paracoprids	Scarabaeinae	Euoniticellus_fulvus	2	EL	4.61
AUS01Ext	Paracoprids	Scarabaeinae	Euoniticellus_fulvus	2	pTL	2.45
AUS01Ext	Paracoprids	Scarabaeinae	Euoniticellus_fulvus	2	pTW	0.54
AUS01Ext	Paracoprids	Scarabaeinae	Euoniticellus_fulvus	2	mTL	2.61
AUS01Ext	Paracoprids	Scarabaeinae	Euoniticellus_fulvus	2	Biomass	0.0155
AUS01Int	Paracoprids	Scarabaeinae	Euoniticellus_fulvus	3	HL	2.4
AUS01Int	Paracoprids	Scarabaeinae	Euoniticellus_fulvus	3	HW	2.43
AUS01Int	Paracoprids	Scarabaeinae	Euoniticellus_fulvus	3	PL	3.64
AUS01Int	Paracoprids	Scarabaeinae	Euoniticellus_fulvus	3	PW	4.44
AUS01Int	Paracoprids	Scarabaeinae	Euoniticellus_fulvus	3	PH	2.42
AUS01Int	Paracoprids	Scarabaeinae	Euoniticellus_fulvus	3	EL	4.17
AUS01Int	Paracoprids	Scarabaeinae	Euoniticellus_fulvus	3	pTL	2.04
AUS01Int	Paracoprids	Scarabaeinae	Euoniticellus_fulvus	3	pTW	0.65
AUS01Int	Paracoprids	Scarabaeinae	Euoniticellus_fulvus	3	mTL	2.09
AUS01Int	Paracoprids	Scarabaeinae	Euoniticellus_fulvus	3	Biomass	0.0223
AUS01Ext	Paracoprids	Scarabaeinae	Euoniticellus_fulvus	4	HL	1.66
AUS01Ext	Paracoprids	Scarabaeinae	Euoniticellus_fulvus	4	HW	1.86
AUS01Ext	Paracoprids	Scarabaeinae	Euoniticellus_fulvus	4	PL	3.23
AUS01Ext	Paracoprids	Scarabaeinae	Euoniticellus_fulvus	4	PW	3.6
AUS01Ext	Paracoprids	Scarabaeinae	Euoniticellus_fulvus	4	PH	2.3
AUS01Ext	Paracoprids	Scarabaeinae	Euoniticellus_fulvus	4	EL	3.64
AUS01Ext	Paracoprids	Scarabaeinae	Euoniticellus_fulvus	4	pTL	1.66
AUS01Ext	Paracoprids	Scarabaeinae	Euoniticellus_fulvus	4	pTW	0.44
AUS01Ext	Paracoprids	Scarabaeinae	Euoniticellus_fulvus	4	mTL	1.8
AUS01Ext	Paracoprids	Scarabaeinae	Euoniticellus_fulvus	4	Biomass	0.0109
AUS01Int	Paracoprids	Scarabaeinae	Euoniticellus_fulvus	5	HL	2.1
AUS01Int	Paracoprids	Scarabaeinae	Euoniticellus_fulvus	5	HW	2.6
AUS01Int	Paracoprids	Scarabaeinae	Euoniticellus_fulvus	5	PL	4.1
AUS01Int	Paracoprids	Scarabaeinae	Euoniticellus_fulvus	5	PW	4.16
AUS01Int	Paracoprids	Scarabaeinae	Euoniticellus_fulvus	5	PH	2.32
AUS01Int	Paracoprids	Scarabaeinae	Euoniticellus_fulvus	5	EL	3.98
AUS01Int	Paracoprids	Scarabaeinae	Euoniticellus_fulvus	5	pTL	1.97
AUS01Int	Paracoprids	Scarabaeinae	Euoniticellus_fulvus	5	pTW	0.64
AUS01Int	Paracoprids	Scarabaeinae	Euoniticellus_fulvus	5	mTL	1.94
AUS01Int	Paracoprids	Scarabaeinae	Euoniticellus_fulvus	5	Biomass	0.0196
AUS01Ext	Paracoprids	Scarabaeinae	Euoniticellus_fulvus	6	HL	2.91
AUS01Ext	Paracoprids	Scarabaeinae	Euoniticellus_fulvus	6	HW	2.58
AUS01Ext	Paracoprids	Scarabaeinae	Euoniticellus_fulvus	6	PL	4.8
AUS01Ext	Paracoprids	Scarabaeinae	Euoniticellus_fulvus	6	PW	5.18
AUS01Ext	Paracoprids	Scarabaeinae	Euoniticellus_fulvus	6	PH	2.85
AUS01Ext	Paracoprids	Scarabaeinae	Euoniticellus_fulvus	6	EL	4.88
AUS01Ext	Paracoprids	Scarabaeinae	Euoniticellus_fulvus	6	pTL	2.94
AUS01Ext	Paracoprids	Scarabaeinae	Euoniticellus_fulvus	6	pTW	0.63
AUS01Ext	Paracoprids	Scarabaeinae	Euoniticellus_fulvus	6	mTL	2.46
AUS01Ext	Paracoprids	Scarabaeinae	Euoniticellus_fulvus	6	Biomass	0.0329
AUS01Int	Paracoprids	Scarabaeinae	Euoniticellus_fulvus	7	HL	2.11
AUS01Int	Paracoprids	Scarabaeinae	Euoniticellus_fulvus	7	HW	2.71
AUS01Int	Paracoprids	Scarabaeinae	Euoniticellus_fulvus	7	PL	3.56
AUS01Int	Paracoprids	Scarabaeinae	Euoniticellus_fulvus	7	PW	4.27
AUS01Int	Paracoprids	Scarabaeinae	Euoniticellus_fulvus	7	PH	2.12
AUS01Int	Paracoprids	Scarabaeinae	Euoniticellus_fulvus	7	EL	4.56
AUS01Int	Paracoprids	Scarabaeinae	Euoniticellus_fulvus	7	pTL	1.98
AUS01Int	Paracoprids	Scarabaeinae	Euoniticellus_fulvus	7	pTW	0.67
AUS01Int	Paracoprids	Scarabaeinae	Euoniticellus_fulvus	7	mTL	2.44
AUS01Int	Paracoprids	Scarabaeinae	Euoniticellus_fulvus	7	Biomass	0.0201
AUS01Ext	Paracoprids	Scarabaeinae	Euoniticellus_fulvus	8	HL	2.06
AUS01Ext	Paracoprids	Scarabaeinae	Euoniticellus_fulvus	8	HW	2.11
AUS01Ext	Paracoprids	Scarabaeinae	Euoniticellus_fulvus	8	PL	3.24
AUS01Ext	Paracoprids	Scarabaeinae	Euoniticellus_fulvus	8	PW	2.76
AUS01Ext	Paracoprids	Scarabaeinae	Euoniticellus_fulvus	8	PH	1.5
AUS01Ext	Paracoprids	Scarabaeinae	Euoniticellus_fulvus	8	EL	3.81
AUS01Ext	Paracoprids	Scarabaeinae	Euoniticellus_fulvus	8	pTL	1.81
AUS01Ext	Paracoprids	Scarabaeinae	Euoniticellus_fulvus	8	pTW	0.5
AUS01Ext	Paracoprids	Scarabaeinae	Euoniticellus_fulvus	8	mTL	1.83
AUS01Ext	Paracoprids	Scarabaeinae	Euoniticellus_fulvus	8	Biomass	0.0176
AUS01Int	Paracoprids	Scarabaeinae	Euoniticellus_fulvus	9	HL	1.94
AUS01Int	Paracoprids	Scarabaeinae	Euoniticellus_fulvus	9	HW	2.04
AUS01Int	Paracoprids	Scarabaeinae	Euoniticellus_fulvus	9	PL	3.63
AUS01Int	Paracoprids	Scarabaeinae	Euoniticellus_fulvus	9	PW	4
AUS01Int	Paracoprids	Scarabaeinae	Euoniticellus_fulvus	9	PH	2.22
AUS01Int	Paracoprids	Scarabaeinae	Euoniticellus_fulvus	9	EL	3.97
AUS01Int	Paracoprids	Scarabaeinae	Euoniticellus_fulvus	9	pTL	1.14
AUS01Int	Paracoprids	Scarabaeinae	Euoniticellus_fulvus	9	pTW	0.42
AUS01Int	Paracoprids	Scarabaeinae	Euoniticellus_fulvus	9	mTL	2.9
AUS01Int	Paracoprids	Scarabaeinae	Euoniticellus_fulvus	9	Biomass	0.0145
AUS01Ext	Paracoprids	Scarabaeinae	Euoniticellus_fulvus	10	HL	1.66
AUS01Ext	Paracoprids	Scarabaeinae	Euoniticellus_fulvus	10	HW	1.9
AUS01Ext	Paracoprids	Scarabaeinae	Euoniticellus_fulvus	10	PL	3.12
AUS01Ext	Paracoprids	Scarabaeinae	Euoniticellus_fulvus	10	PW	3.56
AUS01Ext	Paracoprids	Scarabaeinae	Euoniticellus_fulvus	10	PH	1.43
AUS01Ext	Paracoprids	Scarabaeinae	Euoniticellus_fulvus	10	EL	3.36
AUS01Ext	Paracoprids	Scarabaeinae	Euoniticellus_fulvus	10	pTL	1.76
AUS01Ext	Paracoprids	Scarabaeinae	Euoniticellus_fulvus	10	pTW	0.51
AUS01Ext	Paracoprids	Scarabaeinae	Euoniticellus_fulvus	10	mTL	1.78
AUS01Ext	Paracoprids	Scarabaeinae	Euoniticellus_fulvus	10	Biomass	0.0055
AUS01Int	Paracoprids	Scarabaeinae	Onthophagus_granulatus	1	HL	1.65
AUS01Int	Paracoprids	Scarabaeinae	Onthophagus_granulatus	1	HW	1.99
AUS01Int	Paracoprids	Scarabaeinae	Onthophagus_granulatus	1	PL	2.78
AUS01Int	Paracoprids	Scarabaeinae	Onthophagus_granulatus	1	PW	3.68
AUS01Int	Paracoprids	Scarabaeinae	Onthophagus_granulatus	1	PH	1.54
AUS01Int	Paracoprids	Scarabaeinae	Onthophagus_granulatus	1	EL	3.2
AUS01Int	Paracoprids	Scarabaeinae	Onthophagus_granulatus	1	pTL	2.11
AUS01Int	Paracoprids	Scarabaeinae	Onthophagus_granulatus	1	pTW	0.37
AUS01Int	Paracoprids	Scarabaeinae	Onthophagus_granulatus	1	mTL	1.96
AUS01Int	Paracoprids	Scarabaeinae	Onthophagus_granulatus	1	Biomass	0.0123
AUS01Ext	Paracoprids	Scarabaeinae	Onthophagus_granulatus	2	HL	1.94
AUS01Ext	Paracoprids	Scarabaeinae	Onthophagus_granulatus	2	HW	2.32
AUS01Ext	Paracoprids	Scarabaeinae	Onthophagus_granulatus	2	PL	1.94
AUS01Ext	Paracoprids	Scarabaeinae	Onthophagus_granulatus	2	PW	2.79
AUS01Ext	Paracoprids	Scarabaeinae	Onthophagus_granulatus	2	PH	1.3
AUS01Ext	Paracoprids	Scarabaeinae	Onthophagus_granulatus	2	EL	3.44
AUS01Ext	Paracoprids	Scarabaeinae	Onthophagus_granulatus	2	pTL	1.66
AUS01Ext	Paracoprids	Scarabaeinae	Onthophagus_granulatus	2	pTW	0.28
AUS01Ext	Paracoprids	Scarabaeinae	Onthophagus_granulatus	2	mTL	1.93
AUS01Ext	Paracoprids	Scarabaeinae	Onthophagus_granulatus	2	Biomass	0.0047
AUS01Int	Paracoprids	Scarabaeinae	Onthophagus_granulatus	3	HL	1.68
AUS01Int	Paracoprids	Scarabaeinae	Onthophagus_granulatus	3	HW	2.03
AUS01Int	Paracoprids	Scarabaeinae	Onthophagus_granulatus	3	PL	3.28
AUS01Int	Paracoprids	Scarabaeinae	Onthophagus_granulatus	3	PW	4.32
AUS01Int	Paracoprids	Scarabaeinae	Onthophagus_granulatus	3	PH	2.3
AUS01Int	Paracoprids	Scarabaeinae	Onthophagus_granulatus	3	EL	3.46
AUS01Int	Paracoprids	Scarabaeinae	Onthophagus_granulatus	3	pTL	2.46
AUS01Int	Paracoprids	Scarabaeinae	Onthophagus_granulatus	3	pTW	0.43
AUS01Int	Paracoprids	Scarabaeinae	Onthophagus_granulatus	3	mTL	1.95
AUS01Int	Paracoprids	Scarabaeinae	Onthophagus_granulatus	3	Biomass	0.0148
AUS01Ext	Paracoprids	Scarabaeinae	Onthophagus_granulatus	4	HL	1.63
AUS01Ext	Paracoprids	Scarabaeinae	Onthophagus_granulatus	4	HW	2
AUS01Ext	Paracoprids	Scarabaeinae	Onthophagus_granulatus	4	PL	2.32
AUS01Ext	Paracoprids	Scarabaeinae	Onthophagus_granulatus	4	PW	3.3
AUS01Ext	Paracoprids	Scarabaeinae	Onthophagus_granulatus	4	PH	1.93
AUS01Ext	Paracoprids	Scarabaeinae	Onthophagus_granulatus	4	EL	3.1
AUS01Ext	Paracoprids	Scarabaeinae	Onthophagus_granulatus	4	pTL	1.57
AUS01Ext	Paracoprids	Scarabaeinae	Onthophagus_granulatus	4	pTW	0.42
AUS01Ext	Paracoprids	Scarabaeinae	Onthophagus_granulatus	4	mTL	2.07
AUS01Ext	Paracoprids	Scarabaeinae	Onthophagus_granulatus	4	Biomass	0.0095
AUS01Int	Paracoprids	Scarabaeinae	Onthophagus_granulatus	5	HL	1.69
AUS01Int	Paracoprids	Scarabaeinae	Onthophagus_granulatus	5	HW	1.76
AUS01Int	Paracoprids	Scarabaeinae	Onthophagus_granulatus	5	PL	2.62
AUS01Int	Paracoprids	Scarabaeinae	Onthophagus_granulatus	5	PW	3.75
AUS01Int	Paracoprids	Scarabaeinae	Onthophagus_granulatus	5	PH	2.3
AUS01Int	Paracoprids	Scarabaeinae	Onthophagus_granulatus	5	EL	3.12
AUS01Int	Paracoprids	Scarabaeinae	Onthophagus_granulatus	5	pTL	1.65
AUS01Int	Paracoprids	Scarabaeinae	Onthophagus_granulatus	5	pTW	0.43
AUS01Int	Paracoprids	Scarabaeinae	Onthophagus_granulatus	5	mTL	1.69
AUS01Int	Paracoprids	Scarabaeinae	Onthophagus_granulatus	5	Biomass	0.0109
AUS01Ext	Paracoprids	Scarabaeinae	Onthophagus_granulatus	6	HL	2.02
AUS01Ext	Paracoprids	Scarabaeinae	Onthophagus_granulatus	6	HW	2.21
AUS01Ext	Paracoprids	Scarabaeinae	Onthophagus_granulatus	6	PL	2.66
AUS01Ext	Paracoprids	Scarabaeinae	Onthophagus_granulatus	6	PW	4.03
AUS01Ext	Paracoprids	Scarabaeinae	Onthophagus_granulatus	6	PH	2.09
AUS01Ext	Paracoprids	Scarabaeinae	Onthophagus_granulatus	6	EL	3.49
AUS01Ext	Paracoprids	Scarabaeinae	Onthophagus_granulatus	6	pTL	2.03
AUS01Ext	Paracoprids	Scarabaeinae	Onthophagus_granulatus	6	pTW	0.49
AUS01Ext	Paracoprids	Scarabaeinae	Onthophagus_granulatus	6	mTL	1.77
AUS01Ext	Paracoprids	Scarabaeinae	Onthophagus_granulatus	6	Biomass	0.0141
AUS01Int	Paracoprids	Scarabaeinae	Onthophagus_granulatus	7	HL	1.75
AUS01Int	Paracoprids	Scarabaeinae	Onthophagus_granulatus	7	HW	1.97
AUS01Int	Paracoprids	Scarabaeinae	Onthophagus_granulatus	7	PL	2.38
AUS01Int	Paracoprids	Scarabaeinae	Onthophagus_granulatus	7	PW	3.4
AUS01Int	Paracoprids	Scarabaeinae	Onthophagus_granulatus	7	PH	1.26
AUS01Int	Paracoprids	Scarabaeinae	Onthophagus_granulatus	7	EL	3.15
AUS01Int	Paracoprids	Scarabaeinae	Onthophagus_granulatus	7	pTL	1.67
AUS01Int	Paracoprids	Scarabaeinae	Onthophagus_granulatus	7	pTW	0.42
AUS01Int	Paracoprids	Scarabaeinae	Onthophagus_granulatus	7	mTL	2.37
AUS01Int	Paracoprids	Scarabaeinae	Onthophagus_granulatus	7	Biomass	0.0088
AUS01Ext	Paracoprids	Scarabaeinae	Onthophagus_granulatus	8	HL	1.63
AUS01Ext	Paracoprids	Scarabaeinae	Onthophagus_granulatus	8	HW	2.44
AUS01Ext	Paracoprids	Scarabaeinae	Onthophagus_granulatus	8	PL	2.99
AUS01Ext	Paracoprids	Scarabaeinae	Onthophagus_granulatus	8	PW	4.12
AUS01Ext	Paracoprids	Scarabaeinae	Onthophagus_granulatus	8	PH	1.91
AUS01Ext	Paracoprids	Scarabaeinae	Onthophagus_granulatus	8	EL	3.46
AUS01Ext	Paracoprids	Scarabaeinae	Onthophagus_granulatus	8	pTL	2.86
AUS01Ext	Paracoprids	Scarabaeinae	Onthophagus_granulatus	8	pTW	0.34
AUS01Ext	Paracoprids	Scarabaeinae	Onthophagus_granulatus	8	mTL	2.2
AUS01Ext	Paracoprids	Scarabaeinae	Onthophagus_granulatus	8	Biomass	0.0123
AUS01Int	Paracoprids	Scarabaeinae	Onthophagus_granulatus	9	HL	1.6
AUS01Int	Paracoprids	Scarabaeinae	Onthophagus_granulatus	9	HW	2.06
AUS01Int	Paracoprids	Scarabaeinae	Onthophagus_granulatus	9	PL	2.94
AUS01Int	Paracoprids	Scarabaeinae	Onthophagus_granulatus	9	PW	3.66
AUS01Int	Paracoprids	Scarabaeinae	Onthophagus_granulatus	9	PH	1.68
AUS01Int	Paracoprids	Scarabaeinae	Onthophagus_granulatus	9	EL	3.96
AUS01Int	Paracoprids	Scarabaeinae	Onthophagus_granulatus	9	pTL	2.18
AUS01Int	Paracoprids	Scarabaeinae	Onthophagus_granulatus	9	pTW	0.4
AUS01Int	Paracoprids	Scarabaeinae	Onthophagus_granulatus	9	mTL	2
AUS01Int	Paracoprids	Scarabaeinae	Onthophagus_granulatus	9	Biomass	0.0119
AUS01Ext	Paracoprids	Scarabaeinae	Onthophagus_granulatus	10	HL	1.69
AUS01Ext	Paracoprids	Scarabaeinae	Onthophagus_granulatus	10	HW	1.62
AUS01Ext	Paracoprids	Scarabaeinae	Onthophagus_granulatus	10	PL	2.21
AUS01Ext	Paracoprids	Scarabaeinae	Onthophagus_granulatus	10	PW	2.88
AUS01Ext	Paracoprids	Scarabaeinae	Onthophagus_granulatus	10	PH	1.5
AUS01Ext	Paracoprids	Scarabaeinae	Onthophagus_granulatus	10	EL	2.69
AUS01Ext	Paracoprids	Scarabaeinae	Onthophagus_granulatus	10	pTL	1.63
AUS01Ext	Paracoprids	Scarabaeinae	Onthophagus_granulatus	10	pTW	0.37
AUS01Ext	Paracoprids	Scarabaeinae	Onthophagus_granulatus	10	mTL	1.79
AUS01Ext	Paracoprids	Scarabaeinae	Onthophagus_granulatus	10	Biomass	0.009
AUS01Int	Paracoprids	Geotrupidae	Geotrupes_spiniger	9	HL	2.55
AUS01Int	Paracoprids	Geotrupidae	Geotrupes_spiniger	9	HW	2.31
AUS01Int	Paracoprids	Geotrupidae	Geotrupes_spiniger	9	PL	4.26
AUS01Int	Paracoprids	Geotrupidae	Geotrupes_spiniger	9	PW	5.5
AUS01Int	Paracoprids	Geotrupidae	Geotrupes_spiniger	9	PH	2.91
AUS01Int	Paracoprids	Geotrupidae	Geotrupes_spiniger	9	EL	7.28
AUS01Int	Paracoprids	Geotrupidae	Geotrupes_spiniger	9	pTL	2.27
AUS01Int	Paracoprids	Geotrupidae	Geotrupes_spiniger	9	pTW	1.03
AUS01Int	Paracoprids	Geotrupidae	Geotrupes_spiniger	9	mTL	4.69
AUS01Int	Paracoprids	Geotrupidae	Geotrupes_spiniger	9	Biomass	0.0518
AUS01Int	Paracoprids	Geotrupidae	Geotrupes_spiniger	10	HL	2.44
AUS01Int	Paracoprids	Geotrupidae	Geotrupes_spiniger	10	HW	2.16
AUS01Int	Paracoprids	Geotrupidae	Geotrupes_spiniger	10	PL	4.2
AUS01Int	Paracoprids	Geotrupidae	Geotrupes_spiniger	10	PW	5.48
AUS01Int	Paracoprids	Geotrupidae	Geotrupes_spiniger	10	PH	3.72
AUS01Int	Paracoprids	Geotrupidae	Geotrupes_spiniger	10	EL	7.11
AUS01Int	Paracoprids	Geotrupidae	Geotrupes_spiniger	10	pTL	2.19
AUS01Int	Paracoprids	Geotrupidae	Geotrupes_spiniger	10	pTW	0.95
AUS01Int	Paracoprids	Geotrupidae	Geotrupes_spiniger	10	mTL	3.1
AUS01Int	Paracoprids	Geotrupidae	Geotrupes_spiniger	10	Biomass	0.0488
AUS01Int	Endocoprids	Aphodiinae	Aphodius_sp1	1	HL	3.11
AUS01Int	Endocoprids	Aphodiinae	Aphodius_sp1	1	HW	3.26
AUS01Int	Endocoprids	Aphodiinae	Aphodius_sp1	1	PL	4.64
AUS01Int	Endocoprids	Aphodiinae	Aphodius_sp1	1	PW	6
AUS01Int	Endocoprids	Aphodiinae	Aphodius_sp1	1	PH	3.5
AUS01Int	Endocoprids	Aphodiinae	Aphodius_sp1	1	EL	4.64
AUS01Int	Endocoprids	Aphodiinae	Aphodius_sp1	1	pTL	3.37
AUS01Int	Endocoprids	Aphodiinae	Aphodius_sp1	1	pTW	0.97
AUS01Int	Endocoprids	Aphodiinae	Aphodius_sp1	1	mTL	2.9
AUS01Int	Endocoprids	Aphodiinae	Aphodius_sp1	1	Biomass	0.0171
AUS01Ext	Endocoprids	Aphodiinae	Aphodius_sp1	2	HL	3.25
AUS01Ext	Endocoprids	Aphodiinae	Aphodius_sp1	2	HW	3.78
AUS01Ext	Endocoprids	Aphodiinae	Aphodius_sp1	2	PL	5.05
AUS01Ext	Endocoprids	Aphodiinae	Aphodius_sp1	2	PW	6.31
AUS01Ext	Endocoprids	Aphodiinae	Aphodius_sp1	2	PH	3.7
AUS01Ext	Endocoprids	Aphodiinae	Aphodius_sp1	2	EL	4.83
AUS01Ext	Endocoprids	Aphodiinae	Aphodius_sp1	2	pTL	2.93
AUS01Ext	Endocoprids	Aphodiinae	Aphodius_sp1	2	pTW	0.82
AUS01Ext	Endocoprids	Aphodiinae	Aphodius_sp1	2	mTL	2.74
AUS01Ext	Endocoprids	Aphodiinae	Aphodius_sp1	2	Biomass	0.0175
AUS01Ext	Endocoprids	Aphodiinae	Aphodius_sp1	3	HL	2.22
AUS01Ext	Endocoprids	Aphodiinae	Aphodius_sp1	3	HW	2.31
AUS01Ext	Endocoprids	Aphodiinae	Aphodius_sp1	3	PL	3.7
AUS01Ext	Endocoprids	Aphodiinae	Aphodius_sp1	3	PW	4.3
AUS01Ext	Endocoprids	Aphodiinae	Aphodius_sp1	3	PH	2.25
AUS01Ext	Endocoprids	Aphodiinae	Aphodius_sp1	3	EL	3.65
AUS01Ext	Endocoprids	Aphodiinae	Aphodius_sp1	3	pTL	1.98
AUS01Ext	Endocoprids	Aphodiinae	Aphodius_sp1	3	pTW	0.5
AUS01Ext	Endocoprids	Aphodiinae	Aphodius_sp1	3	mTL	2.07
AUS01Ext	Endocoprids	Aphodiinae	Aphodius_sp1	3	Biomass	0.013
AUS01Ext	Endocoprids	Aphodiinae	Aphodius_sp1	4	HL	2.73
AUS01Ext	Endocoprids	Aphodiinae	Aphodius_sp1	4	HW	2.91
AUS01Ext	Endocoprids	Aphodiinae	Aphodius_sp1	4	PL	4.29
AUS01Ext	Endocoprids	Aphodiinae	Aphodius_sp1	4	PW	5.38
AUS01Ext	Endocoprids	Aphodiinae	Aphodius_sp1	4	PH	2.67
AUS01Ext	Endocoprids	Aphodiinae	Aphodius_sp1	4	EL	5.18
AUS01Ext	Endocoprids	Aphodiinae	Aphodius_sp1	4	pTL	2.53
AUS01Ext	Endocoprids	Aphodiinae	Aphodius_sp1	4	pTW	0.93
AUS01Ext	Endocoprids	Aphodiinae	Aphodius_sp1	4	mTL	2.23
AUS01Ext	Endocoprids	Aphodiinae	Aphodius_sp1	4	Biomass	0.0147
AUS01Ext	Endocoprids	Aphodiinae	Aphodius_sp1	5	HL	2.82
AUS01Ext	Endocoprids	Aphodiinae	Aphodius_sp1	5	HW	3.36
AUS01Ext	Endocoprids	Aphodiinae	Aphodius_sp1	5	PL	5.48
AUS01Ext	Endocoprids	Aphodiinae	Aphodius_sp1	5	PW	6.63
AUS01Ext	Endocoprids	Aphodiinae	Aphodius_sp1	5	PH	3.49
AUS01Ext	Endocoprids	Aphodiinae	Aphodius_sp1	5	EL	4.77
AUS01Ext	Endocoprids	Aphodiinae	Aphodius_sp1	5	pTL	3.01
AUS01Ext	Endocoprids	Aphodiinae	Aphodius_sp1	5	pTW	0.9
AUS01Ext	Endocoprids	Aphodiinae	Aphodius_sp1	5	mTL	3.04
AUS01Ext	Endocoprids	Aphodiinae	Aphodius_sp1	5	Biomass	0.012
AUS01Ext	Endocoprids	Aphodiinae	Aphodius_sp1	6	HL	2.15
AUS01Ext	Endocoprids	Aphodiinae	Aphodius_sp1	6	HW	2.84
AUS01Ext	Endocoprids	Aphodiinae	Aphodius_sp1	6	PL	4.04
AUS01Ext	Endocoprids	Aphodiinae	Aphodius_sp1	6	PW	4.77
AUS01Ext	Endocoprids	Aphodiinae	Aphodius_sp1	6	PH	2.7
AUS01Ext	Endocoprids	Aphodiinae	Aphodius_sp1	6	EL	4.2
AUS01Ext	Endocoprids	Aphodiinae	Aphodius_sp1	6	pTL	2.35
AUS01Ext	Endocoprids	Aphodiinae	Aphodius_sp1	6	pTW	0.51
AUS01Ext	Endocoprids	Aphodiinae	Aphodius_sp1	6	mTL	2.64
AUS01Ext	Endocoprids	Aphodiinae	Aphodius_sp1	6	Biomass	0.0109
AUS01Ext	Endocoprids	Aphodiinae	Aphodius_sp1	7	HL	2.9
AUS01Ext	Endocoprids	Aphodiinae	Aphodius_sp1	7	HW	3.02
AUS01Ext	Endocoprids	Aphodiinae	Aphodius_sp1	7	PL	4.44
AUS01Ext	Endocoprids	Aphodiinae	Aphodius_sp1	7	PW	5.79
AUS01Ext	Endocoprids	Aphodiinae	Aphodius_sp1	7	PH	3.16
AUS01Ext	Endocoprids	Aphodiinae	Aphodius_sp1	7	EL	5.46
AUS01Ext	Endocoprids	Aphodiinae	Aphodius_sp1	7	pTL	3.29
AUS01Ext	Endocoprids	Aphodiinae	Aphodius_sp1	7	pTW	0.69
AUS01Ext	Endocoprids	Aphodiinae	Aphodius_sp1	7	mTL	2.85
AUS01Ext	Endocoprids	Aphodiinae	Aphodius_sp1	7	Biomass	0.012
AUS01Ext	Endocoprids	Aphodiinae	Aphodius_sp1	8	HL	2.66
AUS01Ext	Endocoprids	Aphodiinae	Aphodius_sp1	8	HW	3.18
AUS01Ext	Endocoprids	Aphodiinae	Aphodius_sp1	8	PL	4.92
AUS01Ext	Endocoprids	Aphodiinae	Aphodius_sp1	8	PW	5.47
AUS01Ext	Endocoprids	Aphodiinae	Aphodius_sp1	8	PH	3.69
AUS01Ext	Endocoprids	Aphodiinae	Aphodius_sp1	8	EL	4.44
AUS01Ext	Endocoprids	Aphodiinae	Aphodius_sp1	8	pTL	2.24
AUS01Ext	Endocoprids	Aphodiinae	Aphodius_sp1	8	pTW	0.9
AUS01Ext	Endocoprids	Aphodiinae	Aphodius_sp1	8	mTL	2.67
AUS01Ext	Endocoprids	Aphodiinae	Aphodius_sp1	8	Biomass	0.0128
AUS01Ext	Endocoprids	Aphodiinae	Aphodius_sp1	9	HL	2.22
AUS01Ext	Endocoprids	Aphodiinae	Aphodius_sp1	9	HW	2.77
AUS01Ext	Endocoprids	Aphodiinae	Aphodius_sp1	9	PL	4.38
AUS01Ext	Endocoprids	Aphodiinae	Aphodius_sp1	9	PW	5.58
AUS01Ext	Endocoprids	Aphodiinae	Aphodius_sp1	9	PH	3.12
AUS01Ext	Endocoprids	Aphodiinae	Aphodius_sp1	9	EL	4.79
AUS01Ext	Endocoprids	Aphodiinae	Aphodius_sp1	9	pTL	2.64
AUS01Ext	Endocoprids	Aphodiinae	Aphodius_sp1	9	pTW	0.56
AUS01Ext	Endocoprids	Aphodiinae	Aphodius_sp1	9	mTL	2.38
AUS01Ext	Endocoprids	Aphodiinae	Aphodius_sp1	9	Biomass	0.0093
AUS01Ext	Endocoprids	Aphodiinae	Aphodius_sp1	10	HL	1.8
AUS01Ext	Endocoprids	Aphodiinae	Aphodius_sp1	10	HW	2.46
AUS01Ext	Endocoprids	Aphodiinae	Aphodius_sp1	10	PL	3.38
AUS01Ext	Endocoprids	Aphodiinae	Aphodius_sp1	10	PW	4.51
AUS01Ext	Endocoprids	Aphodiinae	Aphodius_sp1	10	PH	2.41
AUS01Ext	Endocoprids	Aphodiinae	Aphodius_sp1	10	EL	2.98
AUS01Ext	Endocoprids	Aphodiinae	Aphodius_sp1	10	pTL	1.7
AUS01Ext	Endocoprids	Aphodiinae	Aphodius_sp1	10	pTW	0.58
AUS01Ext	Endocoprids	Aphodiinae	Aphodius_sp1	10	mTL	2.21
AUS01Ext	Endocoprids	Aphodiinae	Aphodius_sp1	10	Biomass	0.0089
AUS01Int	Endocoprids	Aphodiinae	Acrossus_luridus	10	HL	0.9
AUS01Int	Endocoprids	Aphodiinae	Acrossus_luridus	10	HW	1.16
AUS01Int	Endocoprids	Aphodiinae	Acrossus_luridus	10	PL	1.45
AUS01Int	Endocoprids	Aphodiinae	Acrossus_luridus	10	PW	1.5
AUS01Int	Endocoprids	Aphodiinae	Acrossus_luridus	10	PH	0.9
AUS01Int	Endocoprids	Aphodiinae	Acrossus_luridus	10	EL	2.8
AUS01Int	Endocoprids	Aphodiinae	Acrossus_luridus	10	pTL	1
AUS01Int	Endocoprids	Aphodiinae	Acrossus_luridus	10	pTW	0.3
AUS01Int	Endocoprids	Aphodiinae	Acrossus_luridus	10	mTL	1.3
AUS01Int	Endocoprids	Aphodiinae	Acrossus_luridus	10	Biomass	0.001
AUS02Int	Paracoprids	Scarabaeinae	Onthophagus_australis	1	HL	2.599
AUS02Int	Paracoprids	Scarabaeinae	Onthophagus_australis	1	HW	4.787
AUS02Int	Paracoprids	Scarabaeinae	Onthophagus_australis	1	PL	8.374
AUS02Int	Paracoprids	Scarabaeinae	Onthophagus_australis	1	PW	5.688
AUS02Int	Paracoprids	Scarabaeinae	Onthophagus_australis	1	PH	6.733
AUS02Int	Paracoprids	Scarabaeinae	Onthophagus_australis	1	EL	5.644
AUS02Int	Paracoprids	Scarabaeinae	Onthophagus_australis	1	pTL	3.602
AUS02Int	Paracoprids	Scarabaeinae	Onthophagus_australis	1	pTW	1.269
AUS02Int	Paracoprids	Scarabaeinae	Onthophagus_australis	1	mTL	3.191
AUS02Int	Paracoprids	Scarabaeinae	Onthophagus_australis	1	Biomass	0.032
AUS02Int	Paracoprids	Scarabaeinae	Onthophagus_australis	2	HL	2.639
AUS02Int	Paracoprids	Scarabaeinae	Onthophagus_australis	2	HW	5.114
AUS02Int	Paracoprids	Scarabaeinae	Onthophagus_australis	2	PL	6.515
AUS02Int	Paracoprids	Scarabaeinae	Onthophagus_australis	2	PW	9.158
AUS02Int	Paracoprids	Scarabaeinae	Onthophagus_australis	2	PH	6.588
AUS02Int	Paracoprids	Scarabaeinae	Onthophagus_australis	2	EL	6.053
AUS02Int	Paracoprids	Scarabaeinae	Onthophagus_australis	2	pTL	3.48
AUS02Int	Paracoprids	Scarabaeinae	Onthophagus_australis	2	pTW	1.121
AUS02Int	Paracoprids	Scarabaeinae	Onthophagus_australis	2	mTL	3.661
AUS02Int	Paracoprids	Scarabaeinae	Onthophagus_australis	2	Biomass	0.026
AUS02Int	Paracoprids	Scarabaeinae	Onthophagus_australis	3	HL	3.984
AUS02Int	Paracoprids	Scarabaeinae	Onthophagus_australis	3	HW	5.669
AUS02Int	Paracoprids	Scarabaeinae	Onthophagus_australis	3	PL	6.842
AUS02Int	Paracoprids	Scarabaeinae	Onthophagus_australis	3	PW	9.998
AUS02Int	Paracoprids	Scarabaeinae	Onthophagus_australis	3	PH	7.115
AUS02Int	Paracoprids	Scarabaeinae	Onthophagus_australis	3	EL	6.017
AUS02Int	Paracoprids	Scarabaeinae	Onthophagus_australis	3	pTL	4.467
AUS02Int	Paracoprids	Scarabaeinae	Onthophagus_australis	3	pTW	1.384
AUS02Int	Paracoprids	Scarabaeinae	Onthophagus_australis	3	mTL	4.206
AUS02Int	Paracoprids	Scarabaeinae	Onthophagus_australis	3	Biomass	0.052
AUS02Int	Paracoprids	Scarabaeinae	Onthophagus_australis	4	HL	3.299
AUS02Int	Paracoprids	Scarabaeinae	Onthophagus_australis	4	HW	4.622
AUS02Int	Paracoprids	Scarabaeinae	Onthophagus_australis	4	PL	5.417
AUS02Int	Paracoprids	Scarabaeinae	Onthophagus_australis	4	PW	7.903
AUS02Int	Paracoprids	Scarabaeinae	Onthophagus_australis	4	PH	5.088
AUS02Int	Paracoprids	Scarabaeinae	Onthophagus_australis	4	EL	5.517
AUS02Int	Paracoprids	Scarabaeinae	Onthophagus_australis	4	pTL	2.813
AUS02Int	Paracoprids	Scarabaeinae	Onthophagus_australis	4	pTW	0.676
AUS02Int	Paracoprids	Scarabaeinae	Onthophagus_australis	4	mTL	3.108
AUS02Int	Paracoprids	Scarabaeinae	Onthophagus_australis	4	Biomass	0.033
AUS02Int	Paracoprids	Scarabaeinae	Onthophagus_australis	5	HL	3.823
AUS02Int	Paracoprids	Scarabaeinae	Onthophagus_australis	5	HW	5.263
AUS02Int	Paracoprids	Scarabaeinae	Onthophagus_australis	5	PL	5.901
AUS02Int	Paracoprids	Scarabaeinae	Onthophagus_australis	5	PW	8.74
AUS02Int	Paracoprids	Scarabaeinae	Onthophagus_australis	5	PH	6.504
AUS02Int	Paracoprids	Scarabaeinae	Onthophagus_australis	5	EL	5.345
AUS02Int	Paracoprids	Scarabaeinae	Onthophagus_australis	5	pTL	2.902
AUS02Int	Paracoprids	Scarabaeinae	Onthophagus_australis	5	pTW	0.862
AUS02Int	Paracoprids	Scarabaeinae	Onthophagus_australis	5	mTL	3.343
AUS02Int	Paracoprids	Scarabaeinae	Onthophagus_australis	5	Biomass	0.038
AUS02Ext	Paracoprids	Scarabaeinae	Onthophagus_australis	6	HL	3.441
AUS02Ext	Paracoprids	Scarabaeinae	Onthophagus_australis	6	HW	5.609
AUS02Ext	Paracoprids	Scarabaeinae	Onthophagus_australis	6	PL	6.498
AUS02Ext	Paracoprids	Scarabaeinae	Onthophagus_australis	6	PW	9.702
AUS02Ext	Paracoprids	Scarabaeinae	Onthophagus_australis	6	PH	5.103
AUS02Ext	Paracoprids	Scarabaeinae	Onthophagus_australis	6	EL	5.513
AUS02Ext	Paracoprids	Scarabaeinae	Onthophagus_australis	6	pTL	4.414
AUS02Ext	Paracoprids	Scarabaeinae	Onthophagus_australis	6	pTW	1.302
AUS02Ext	Paracoprids	Scarabaeinae	Onthophagus_australis	6	mTL	4.194
AUS02Ext	Paracoprids	Scarabaeinae	Onthophagus_australis	6	Biomass	0.051
AUS02Ext	Paracoprids	Scarabaeinae	Onthophagus_australis	7	HL	4.601
AUS02Ext	Paracoprids	Scarabaeinae	Onthophagus_australis	7	HW	4.769
AUS02Ext	Paracoprids	Scarabaeinae	Onthophagus_australis	7	PL	5.993
AUS02Ext	Paracoprids	Scarabaeinae	Onthophagus_australis	7	PW	8.954
AUS02Ext	Paracoprids	Scarabaeinae	Onthophagus_australis	7	PH	4.882
AUS02Ext	Paracoprids	Scarabaeinae	Onthophagus_australis	7	EL	5.449
AUS02Ext	Paracoprids	Scarabaeinae	Onthophagus_australis	7	pTL	3.494
AUS02Ext	Paracoprids	Scarabaeinae	Onthophagus_australis	7	pTW	1.239
AUS02Ext	Paracoprids	Scarabaeinae	Onthophagus_australis	7	mTL	3.856
AUS02Ext	Paracoprids	Scarabaeinae	Onthophagus_australis	7	Biomass	0.05
AUS02Ext	Paracoprids	Scarabaeinae	Onthophagus_australis	8	HL	3.384
AUS02Ext	Paracoprids	Scarabaeinae	Onthophagus_australis	8	HW	4.814
AUS02Ext	Paracoprids	Scarabaeinae	Onthophagus_australis	8	PL	5.848
AUS02Ext	Paracoprids	Scarabaeinae	Onthophagus_australis	8	PW	8.401
AUS02Ext	Paracoprids	Scarabaeinae	Onthophagus_australis	8	PH	5.392
AUS02Ext	Paracoprids	Scarabaeinae	Onthophagus_australis	8	EL	5.652
AUS02Ext	Paracoprids	Scarabaeinae	Onthophagus_australis	8	pTL	3.033
AUS02Ext	Paracoprids	Scarabaeinae	Onthophagus_australis	8	pTW	1.048
AUS02Ext	Paracoprids	Scarabaeinae	Onthophagus_australis	8	mTL	2.805
AUS02Ext	Paracoprids	Scarabaeinae	Onthophagus_australis	8	Biomass	0.031
AUS02Ext	Paracoprids	Scarabaeinae	Onthophagus_australis	9	HL	3.87
AUS02Ext	Paracoprids	Scarabaeinae	Onthophagus_australis	9	HW	5.57
AUS02Ext	Paracoprids	Scarabaeinae	Onthophagus_australis	9	PL	6.555
AUS02Ext	Paracoprids	Scarabaeinae	Onthophagus_australis	9	PW	9.837
AUS02Ext	Paracoprids	Scarabaeinae	Onthophagus_australis	9	PH	6.258
AUS02Ext	Paracoprids	Scarabaeinae	Onthophagus_australis	9	EL	6.273
AUS02Ext	Paracoprids	Scarabaeinae	Onthophagus_australis	9	pTL	3.132
AUS02Ext	Paracoprids	Scarabaeinae	Onthophagus_australis	9	pTW	1.011
AUS02Ext	Paracoprids	Scarabaeinae	Onthophagus_australis	9	mTL	3.626
AUS02Ext	Paracoprids	Scarabaeinae	Onthophagus_australis	9	Biomass	0.042
AUS02Ext	Paracoprids	Scarabaeinae	Onthophagus_australis	10	HL	4.147
AUS02Ext	Paracoprids	Scarabaeinae	Onthophagus_australis	10	HW	5.621
AUS02Ext	Paracoprids	Scarabaeinae	Onthophagus_australis	10	PL	6.545
AUS02Ext	Paracoprids	Scarabaeinae	Onthophagus_australis	10	PW	9.887
AUS02Ext	Paracoprids	Scarabaeinae	Onthophagus_australis	10	PH	4.765
AUS02Ext	Paracoprids	Scarabaeinae	Onthophagus_australis	10	EL	6.161
AUS02Ext	Paracoprids	Scarabaeinae	Onthophagus_australis	10	pTL	4.567
AUS02Ext	Paracoprids	Scarabaeinae	Onthophagus_australis	10	pTW	1.266
AUS02Ext	Paracoprids	Scarabaeinae	Onthophagus_australis	10	mTL	3.582
AUS02Ext	Paracoprids	Scarabaeinae	Onthophagus_australis	10	Biomass	0.5
AUS02Int	Paracoprids	Scarabaeinae	Onthophagus_binodis	1	HL	3.573
AUS02Int	Paracoprids	Scarabaeinae	Onthophagus_binodis	1	HW	5.18
AUS02Int	Paracoprids	Scarabaeinae	Onthophagus_binodis	1	PL	7.541
AUS02Int	Paracoprids	Scarabaeinae	Onthophagus_binodis	1	PW	9.845
AUS02Int	Paracoprids	Scarabaeinae	Onthophagus_binodis	1	PH	6.141
AUS02Int	Paracoprids	Scarabaeinae	Onthophagus_binodis	1	EL	6.625
AUS02Int	Paracoprids	Scarabaeinae	Onthophagus_binodis	1	pTL	4.015
AUS02Int	Paracoprids	Scarabaeinae	Onthophagus_binodis	1	pTW	1.624
AUS02Int	Paracoprids	Scarabaeinae	Onthophagus_binodis	1	mTL	3.627
AUS02Int	Paracoprids	Scarabaeinae	Onthophagus_binodis	1	Biomass	0.018
AUS02Int	Paracoprids	Scarabaeinae	Onthophagus_binodis	2	HL	3.991
AUS02Int	Paracoprids	Scarabaeinae	Onthophagus_binodis	2	HW	5.416
AUS02Int	Paracoprids	Scarabaeinae	Onthophagus_binodis	2	PL	7.633
AUS02Int	Paracoprids	Scarabaeinae	Onthophagus_binodis	2	PW	10.414
AUS02Int	Paracoprids	Scarabaeinae	Onthophagus_binodis	2	PH	5.781
AUS02Int	Paracoprids	Scarabaeinae	Onthophagus_binodis	2	EL	6.285
AUS02Int	Paracoprids	Scarabaeinae	Onthophagus_binodis	2	pTL	3.517
AUS02Int	Paracoprids	Scarabaeinae	Onthophagus_binodis	2	pTW	1.194
AUS02Int	Paracoprids	Scarabaeinae	Onthophagus_binodis	2	mTL	3.554
AUS02Int	Paracoprids	Scarabaeinae	Onthophagus_binodis	2	Biomass	0.055
AUS02Int	Paracoprids	Scarabaeinae	Onthophagus_binodis	3	HL	2.514
AUS02Int	Paracoprids	Scarabaeinae	Onthophagus_binodis	3	HW	4.689
AUS02Int	Paracoprids	Scarabaeinae	Onthophagus_binodis	3	PL	6.627
AUS02Int	Paracoprids	Scarabaeinae	Onthophagus_binodis	3	PW	8.321
AUS02Int	Paracoprids	Scarabaeinae	Onthophagus_binodis	3	PH	4.816
AUS02Int	Paracoprids	Scarabaeinae	Onthophagus_binodis	3	EL	5.695
AUS02Int	Paracoprids	Scarabaeinae	Onthophagus_binodis	3	pTL	2.939
AUS02Int	Paracoprids	Scarabaeinae	Onthophagus_binodis	3	pTW	0.805
AUS02Int	Paracoprids	Scarabaeinae	Onthophagus_binodis	3	mTL	3.151
AUS02Int	Paracoprids	Scarabaeinae	Onthophagus_binodis	3	Biomass	0.038
AUS02Int	Paracoprids	Scarabaeinae	Onthophagus_binodis	4	HL	3.294
AUS02Int	Paracoprids	Scarabaeinae	Onthophagus_binodis	4	HW	5.263
AUS02Int	Paracoprids	Scarabaeinae	Onthophagus_binodis	4	PL	7.829
AUS02Int	Paracoprids	Scarabaeinae	Onthophagus_binodis	4	PW	9.75
AUS02Int	Paracoprids	Scarabaeinae	Onthophagus_binodis	4	PH	6.34
AUS02Int	Paracoprids	Scarabaeinae	Onthophagus_binodis	4	EL	6.839
AUS02Int	Paracoprids	Scarabaeinae	Onthophagus_binodis	4	pTL	3.416
AUS02Int	Paracoprids	Scarabaeinae	Onthophagus_binodis	4	pTW	0.87
AUS02Int	Paracoprids	Scarabaeinae	Onthophagus_binodis	4	mTL	3.64
AUS02Int	Paracoprids	Scarabaeinae	Onthophagus_binodis	4	Biomass	0.051
AUS02Int	Paracoprids	Scarabaeinae	Onthophagus_binodis	5	HL	2.918
AUS02Int	Paracoprids	Scarabaeinae	Onthophagus_binodis	5	HW	4.363
AUS02Int	Paracoprids	Scarabaeinae	Onthophagus_binodis	5	PL	6.13
AUS02Int	Paracoprids	Scarabaeinae	Onthophagus_binodis	5	PW	8.029
AUS02Int	Paracoprids	Scarabaeinae	Onthophagus_binodis	5	PH	6.467
AUS02Int	Paracoprids	Scarabaeinae	Onthophagus_binodis	5	EL	5.125
AUS02Int	Paracoprids	Scarabaeinae	Onthophagus_binodis	5	pTL	2.697
AUS02Int	Paracoprids	Scarabaeinae	Onthophagus_binodis	5	pTW	0.971
AUS02Int	Paracoprids	Scarabaeinae	Onthophagus_binodis	5	mTL	2.757
AUS02Int	Paracoprids	Scarabaeinae	Onthophagus_binodis	5	Biomass	0.033
AUS02Ext	Paracoprids	Scarabaeinae	Onthophagus_binodis	6	HL	3.163
AUS02Ext	Paracoprids	Scarabaeinae	Onthophagus_binodis	6	HW	4.794
AUS02Ext	Paracoprids	Scarabaeinae	Onthophagus_binodis	6	PL	6.532
AUS02Ext	Paracoprids	Scarabaeinae	Onthophagus_binodis	6	PW	8.624
AUS02Ext	Paracoprids	Scarabaeinae	Onthophagus_binodis	6	PH	4.062
AUS02Ext	Paracoprids	Scarabaeinae	Onthophagus_binodis	6	EL	5.561
AUS02Ext	Paracoprids	Scarabaeinae	Onthophagus_binodis	6	pTL	2.884
AUS02Ext	Paracoprids	Scarabaeinae	Onthophagus_binodis	6	pTW	1.001
AUS02Ext	Paracoprids	Scarabaeinae	Onthophagus_binodis	6	mTL	3.403
AUS02Ext	Paracoprids	Scarabaeinae	Onthophagus_binodis	6	Biomass	0.042
AUS02Ext	Paracoprids	Scarabaeinae	Onthophagus_binodis	7	HL	4.004
AUS02Ext	Paracoprids	Scarabaeinae	Onthophagus_binodis	7	HW	5.45
AUS02Ext	Paracoprids	Scarabaeinae	Onthophagus_binodis	7	PL	7.812
AUS02Ext	Paracoprids	Scarabaeinae	Onthophagus_binodis	7	PW	10.062
AUS02Ext	Paracoprids	Scarabaeinae	Onthophagus_binodis	7	PH	6.062
AUS02Ext	Paracoprids	Scarabaeinae	Onthophagus_binodis	7	EL	6.382
AUS02Ext	Paracoprids	Scarabaeinae	Onthophagus_binodis	7	pTL	3.524
AUS02Ext	Paracoprids	Scarabaeinae	Onthophagus_binodis	7	pTW	1.871
AUS02Ext	Paracoprids	Scarabaeinae	Onthophagus_binodis	7	mTL	4.048
AUS02Ext	Paracoprids	Scarabaeinae	Onthophagus_binodis	7	Biomass	0.07
AUS02Ext	Paracoprids	Scarabaeinae	Onthophagus_binodis	8	HL	3.729
AUS02Ext	Paracoprids	Scarabaeinae	Onthophagus_binodis	8	HW	4.642
AUS02Ext	Paracoprids	Scarabaeinae	Onthophagus_binodis	8	PL	5.821
AUS02Ext	Paracoprids	Scarabaeinae	Onthophagus_binodis	8	PW	9.226
AUS02Ext	Paracoprids	Scarabaeinae	Onthophagus_binodis	8	PH	5.332
AUS02Ext	Paracoprids	Scarabaeinae	Onthophagus_binodis	8	EL	6.523
AUS02Ext	Paracoprids	Scarabaeinae	Onthophagus_binodis	8	pTL	3.659
AUS02Ext	Paracoprids	Scarabaeinae	Onthophagus_binodis	8	pTW	1.719
AUS02Ext	Paracoprids	Scarabaeinae	Onthophagus_binodis	8	mTL	3.265
AUS02Ext	Paracoprids	Scarabaeinae	Onthophagus_binodis	8	Biomass	0.013
AUS02Ext	Paracoprids	Scarabaeinae	Onthophagus_binodis	9	HL	3.242
AUS02Ext	Paracoprids	Scarabaeinae	Onthophagus_binodis	9	HW	4.97
AUS02Ext	Paracoprids	Scarabaeinae	Onthophagus_binodis	9	PL	6.6
AUS02Ext	Paracoprids	Scarabaeinae	Onthophagus_binodis	9	PW	8.755
AUS02Ext	Paracoprids	Scarabaeinae	Onthophagus_binodis	9	PH	5.567
AUS02Ext	Paracoprids	Scarabaeinae	Onthophagus_binodis	9	EL	5.792
AUS02Ext	Paracoprids	Scarabaeinae	Onthophagus_binodis	9	pTL	3.022
AUS02Ext	Paracoprids	Scarabaeinae	Onthophagus_binodis	9	pTW	1.076
AUS02Ext	Paracoprids	Scarabaeinae	Onthophagus_binodis	9	mTL	3.245
AUS02Ext	Paracoprids	Scarabaeinae	Onthophagus_binodis	9	Biomass	0.04
AUS02Ext	Paracoprids	Scarabaeinae	Onthophagus_binodis	10	HL	2.221
AUS02Ext	Paracoprids	Scarabaeinae	Onthophagus_binodis	10	HW	4.813
AUS02Ext	Paracoprids	Scarabaeinae	Onthophagus_binodis	10	PL	6.682
AUS02Ext	Paracoprids	Scarabaeinae	Onthophagus_binodis	10	PW	8.924
AUS02Ext	Paracoprids	Scarabaeinae	Onthophagus_binodis	10	PH	3.716
AUS02Ext	Paracoprids	Scarabaeinae	Onthophagus_binodis	10	EL	5.802
AUS02Ext	Paracoprids	Scarabaeinae	Onthophagus_binodis	10	pTL	3.297
AUS02Ext	Paracoprids	Scarabaeinae	Onthophagus_binodis	10	pTW	1.062
AUS02Ext	Paracoprids	Scarabaeinae	Onthophagus_binodis	10	mTL	3.438
AUS02Ext	Paracoprids	Scarabaeinae	Onthophagus_binodis	10	Biomass	0.041
AUS02Int	Paracoprids	Scarabaeinae	Onthophagus_granulatus	1	HL	1.818
AUS02Int	Paracoprids	Scarabaeinae	Onthophagus_granulatus	1	HW	3.124
AUS02Int	Paracoprids	Scarabaeinae	Onthophagus_granulatus	1	PL	3.847
AUS02Int	Paracoprids	Scarabaeinae	Onthophagus_granulatus	1	PW	5.692
AUS02Int	Paracoprids	Scarabaeinae	Onthophagus_granulatus	1	PH	3.511
AUS02Int	Paracoprids	Scarabaeinae	Onthophagus_granulatus	1	EL	4.199
AUS02Int	Paracoprids	Scarabaeinae	Onthophagus_granulatus	1	pTL	2.149
AUS02Int	Paracoprids	Scarabaeinae	Onthophagus_granulatus	1	pTW	0.593
AUS02Int	Paracoprids	Scarabaeinae	Onthophagus_granulatus	1	mTL	2.511
AUS02Int	Paracoprids	Scarabaeinae	Onthophagus_granulatus	1	Biomass	0.013
AUS02Int	Paracoprids	Scarabaeinae	Onthophagus_granulatus	2	HL	2.397
AUS02Int	Paracoprids	Scarabaeinae	Onthophagus_granulatus	2	HW	3.54
AUS02Int	Paracoprids	Scarabaeinae	Onthophagus_granulatus	2	PL	4.207
AUS02Int	Paracoprids	Scarabaeinae	Onthophagus_granulatus	2	PW	6.106
AUS02Int	Paracoprids	Scarabaeinae	Onthophagus_granulatus	2	PH	3.478
AUS02Int	Paracoprids	Scarabaeinae	Onthophagus_granulatus	2	EL	4.358
AUS02Int	Paracoprids	Scarabaeinae	Onthophagus_granulatus	2	pTL	2.313
AUS02Int	Paracoprids	Scarabaeinae	Onthophagus_granulatus	2	pTW	0.859
AUS02Int	Paracoprids	Scarabaeinae	Onthophagus_granulatus	2	mTL	2.207
AUS02Int	Paracoprids	Scarabaeinae	Onthophagus_granulatus	2	Biomass	0.009
AUS02Int	Paracoprids	Scarabaeinae	Onthophagus_granulatus	3	HL	1.489
AUS02Int	Paracoprids	Scarabaeinae	Onthophagus_granulatus	3	HW	2.952
AUS02Int	Paracoprids	Scarabaeinae	Onthophagus_granulatus	3	PL	3.53
AUS02Int	Paracoprids	Scarabaeinae	Onthophagus_granulatus	3	PW	5.282
AUS02Int	Paracoprids	Scarabaeinae	Onthophagus_granulatus	3	PH	2.727
AUS02Int	Paracoprids	Scarabaeinae	Onthophagus_granulatus	3	EL	3.702
AUS02Int	Paracoprids	Scarabaeinae	Onthophagus_granulatus	3	pTL	1.906
AUS02Int	Paracoprids	Scarabaeinae	Onthophagus_granulatus	3	pTW	0.556
AUS02Int	Paracoprids	Scarabaeinae	Onthophagus_granulatus	3	mTL	2.273
AUS02Int	Paracoprids	Scarabaeinae	Onthophagus_granulatus	3	Biomass	0.009
AUS02Int	Paracoprids	Scarabaeinae	Onthophagus_granulatus	4	HL	2.352
AUS02Int	Paracoprids	Scarabaeinae	Onthophagus_granulatus	4	HW	3.205
AUS02Int	Paracoprids	Scarabaeinae	Onthophagus_granulatus	4	PL	3.822
AUS02Int	Paracoprids	Scarabaeinae	Onthophagus_granulatus	4	PW	5.717
AUS02Int	Paracoprids	Scarabaeinae	Onthophagus_granulatus	4	PH	3.066
AUS02Int	Paracoprids	Scarabaeinae	Onthophagus_granulatus	4	EL	3.839
AUS02Int	Paracoprids	Scarabaeinae	Onthophagus_granulatus	4	pTL	1.959
AUS02Int	Paracoprids	Scarabaeinae	Onthophagus_granulatus	4	pTW	0.502
AUS02Int	Paracoprids	Scarabaeinae	Onthophagus_granulatus	4	mTL	2.552
AUS02Int	Paracoprids	Scarabaeinae	Onthophagus_granulatus	4	Biomass	0.016
AUS02Int	Paracoprids	Scarabaeinae	Onthophagus_granulatus	5	HL	2.18
AUS02Int	Paracoprids	Scarabaeinae	Onthophagus_granulatus	5	HW	3.007
AUS02Int	Paracoprids	Scarabaeinae	Onthophagus_granulatus	5	PL	3.276
AUS02Int	Paracoprids	Scarabaeinae	Onthophagus_granulatus	5	PW	5.615
AUS02Int	Paracoprids	Scarabaeinae	Onthophagus_granulatus	5	PH	4.514
AUS02Int	Paracoprids	Scarabaeinae	Onthophagus_granulatus	5	EL	3.407
AUS02Int	Paracoprids	Scarabaeinae	Onthophagus_granulatus	5	pTL	2.536
AUS02Int	Paracoprids	Scarabaeinae	Onthophagus_granulatus	5	pTW	0.588
AUS02Int	Paracoprids	Scarabaeinae	Onthophagus_granulatus	5	mTL	2.448
AUS02Int	Paracoprids	Scarabaeinae	Onthophagus_granulatus	5	Biomass	0.009
AUS02Ext	Paracoprids	Scarabaeinae	Onthophagus_granulatus	6	HL	2.326
AUS02Ext	Paracoprids	Scarabaeinae	Onthophagus_granulatus	6	HW	3.015
AUS02Ext	Paracoprids	Scarabaeinae	Onthophagus_granulatus	6	PL	3.749
AUS02Ext	Paracoprids	Scarabaeinae	Onthophagus_granulatus	6	PW	5.615
AUS02Ext	Paracoprids	Scarabaeinae	Onthophagus_granulatus	6	PH	3.706
AUS02Ext	Paracoprids	Scarabaeinae	Onthophagus_granulatus	6	EL	3.724
AUS02Ext	Paracoprids	Scarabaeinae	Onthophagus_granulatus	6	pTL	2.123
AUS02Ext	Paracoprids	Scarabaeinae	Onthophagus_granulatus	6	pTW	0.88
AUS02Ext	Paracoprids	Scarabaeinae	Onthophagus_granulatus	6	mTL	2.566
AUS02Ext	Paracoprids	Scarabaeinae	Onthophagus_granulatus	6	Biomass	0.007
AUS02Ext	Paracoprids	Scarabaeinae	Onthophagus_granulatus	7	HL	1.26
AUS02Ext	Paracoprids	Scarabaeinae	Onthophagus_granulatus	7	HW	2.968
AUS02Ext	Paracoprids	Scarabaeinae	Onthophagus_granulatus	7	PL	3.097
AUS02Ext	Paracoprids	Scarabaeinae	Onthophagus_granulatus	7	PW	4.764
AUS02Ext	Paracoprids	Scarabaeinae	Onthophagus_granulatus	7	PH	3.017
AUS02Ext	Paracoprids	Scarabaeinae	Onthophagus_granulatus	7	EL	3.798
AUS02Ext	Paracoprids	Scarabaeinae	Onthophagus_granulatus	7	pTL	1.557
AUS02Ext	Paracoprids	Scarabaeinae	Onthophagus_granulatus	7	pTW	0.594
AUS02Ext	Paracoprids	Scarabaeinae	Onthophagus_granulatus	7	mTL	2.111
AUS02Ext	Paracoprids	Scarabaeinae	Onthophagus_granulatus	7	Biomass	0.009
AUS02Ext	Paracoprids	Scarabaeinae	Onthophagus_granulatus	8	HL	2.233
AUS02Ext	Paracoprids	Scarabaeinae	Onthophagus_granulatus	8	HW	2.87
AUS02Ext	Paracoprids	Scarabaeinae	Onthophagus_granulatus	8	PL	3.531
AUS02Ext	Paracoprids	Scarabaeinae	Onthophagus_granulatus	8	PW	5.78
AUS02Ext	Paracoprids	Scarabaeinae	Onthophagus_granulatus	8	PH	3.37
AUS02Ext	Paracoprids	Scarabaeinae	Onthophagus_granulatus	8	EL	4.003
AUS02Ext	Paracoprids	Scarabaeinae	Onthophagus_granulatus	8	pTL	2.42
AUS02Ext	Paracoprids	Scarabaeinae	Onthophagus_granulatus	8	pTW	0.694
AUS02Ext	Paracoprids	Scarabaeinae	Onthophagus_granulatus	8	mTL	2.651
AUS02Ext	Paracoprids	Scarabaeinae	Onthophagus_granulatus	8	Biomass	0.009
AUS02Ext	Paracoprids	Scarabaeinae	Onthophagus_granulatus	9	HL	1.691
AUS02Ext	Paracoprids	Scarabaeinae	Onthophagus_granulatus	9	HW	2.976
AUS02Ext	Paracoprids	Scarabaeinae	Onthophagus_granulatus	9	PL	3.762
AUS02Ext	Paracoprids	Scarabaeinae	Onthophagus_granulatus	9	PW	5.659
AUS02Ext	Paracoprids	Scarabaeinae	Onthophagus_granulatus	9	PH	2.987
AUS02Ext	Paracoprids	Scarabaeinae	Onthophagus_granulatus	9	EL	3.948
AUS02Ext	Paracoprids	Scarabaeinae	Onthophagus_granulatus	9	pTL	2.436
AUS02Ext	Paracoprids	Scarabaeinae	Onthophagus_granulatus	9	pTW	0.86
AUS02Ext	Paracoprids	Scarabaeinae	Onthophagus_granulatus	9	mTL	2.48
AUS02Ext	Paracoprids	Scarabaeinae	Onthophagus_granulatus	9	Biomass	0.01
AUS02Ext	Paracoprids	Scarabaeinae	Onthophagus_granulatus	10	HL	1.787
AUS02Ext	Paracoprids	Scarabaeinae	Onthophagus_granulatus	10	HW	3.059
AUS02Ext	Paracoprids	Scarabaeinae	Onthophagus_granulatus	10	PL	3.627
AUS02Ext	Paracoprids	Scarabaeinae	Onthophagus_granulatus	10	PW	5.441
AUS02Ext	Paracoprids	Scarabaeinae	Onthophagus_granulatus	10	PH	3.323
AUS02Ext	Paracoprids	Scarabaeinae	Onthophagus_granulatus	10	EL	3.827
AUS02Ext	Paracoprids	Scarabaeinae	Onthophagus_granulatus	10	pTL	1.817
AUS02Ext	Paracoprids	Scarabaeinae	Onthophagus_granulatus	10	pTW	0.894
AUS02Ext	Paracoprids	Scarabaeinae	Onthophagus_granulatus	10	mTL	1.959
AUS02Ext	Paracoprids	Scarabaeinae	Onthophagus_granulatus	10	Biomass	0.009
AUS02Int	Paracoprids	Scarabaeinae	Onthophagus_dandalu	1	HL	2.936
AUS02Int	Paracoprids	Scarabaeinae	Onthophagus_dandalu	1	HW	4.27
AUS02Int	Paracoprids	Scarabaeinae	Onthophagus_dandalu	1	PL	5.611
AUS02Int	Paracoprids	Scarabaeinae	Onthophagus_dandalu	1	PW	7.696
AUS02Int	Paracoprids	Scarabaeinae	Onthophagus_dandalu	1	PH	6.161
AUS02Int	Paracoprids	Scarabaeinae	Onthophagus_dandalu	1	EL	4.01
AUS02Int	Paracoprids	Scarabaeinae	Onthophagus_dandalu	1	pTL	3.334
AUS02Int	Paracoprids	Scarabaeinae	Onthophagus_dandalu	1	pTW	1.066
AUS02Int	Paracoprids	Scarabaeinae	Onthophagus_dandalu	1	mTL	3.084
AUS02Int	Paracoprids	Scarabaeinae	Onthophagus_dandalu	1	Biomass	0.036
AUS02Int	Paracoprids	Scarabaeinae	Onthophagus_dandalu	2	HL	1.799
AUS02Int	Paracoprids	Scarabaeinae	Onthophagus_dandalu	2	HW	3.399
AUS02Int	Paracoprids	Scarabaeinae	Onthophagus_dandalu	2	PL	4.142
AUS02Int	Paracoprids	Scarabaeinae	Onthophagus_dandalu	2	PW	5.848
AUS02Int	Paracoprids	Scarabaeinae	Onthophagus_dandalu	2	PH	4.358
AUS02Int	Paracoprids	Scarabaeinae	Onthophagus_dandalu	2	EL	3.801
AUS02Int	Paracoprids	Scarabaeinae	Onthophagus_dandalu	2	pTL	2.359
AUS02Int	Paracoprids	Scarabaeinae	Onthophagus_dandalu	2	pTW	0.83
AUS02Int	Paracoprids	Scarabaeinae	Onthophagus_dandalu	2	mTL	1.997
AUS02Int	Paracoprids	Scarabaeinae	Onthophagus_dandalu	2	Biomass	0.016
AUS02Int	Paracoprids	Scarabaeinae	Onthophagus_dandalu	3	HL	2.867
AUS02Int	Paracoprids	Scarabaeinae	Onthophagus_dandalu	3	HW	3.771
AUS02Int	Paracoprids	Scarabaeinae	Onthophagus_dandalu	3	PL	4.671
AUS02Int	Paracoprids	Scarabaeinae	Onthophagus_dandalu	3	PW	6.489
AUS02Int	Paracoprids	Scarabaeinae	Onthophagus_dandalu	3	PH	4.578
AUS02Int	Paracoprids	Scarabaeinae	Onthophagus_dandalu	3	EL	4.316
AUS02Int	Paracoprids	Scarabaeinae	Onthophagus_dandalu	3	pTL	2.872
AUS02Int	Paracoprids	Scarabaeinae	Onthophagus_dandalu	3	pTW	0.919
AUS02Int	Paracoprids	Scarabaeinae	Onthophagus_dandalu	3	mTL	2.702
AUS02Int	Paracoprids	Scarabaeinae	Onthophagus_dandalu	3	Biomass	0.026
AUS02Int	Paracoprids	Scarabaeinae	Onthophagus_dandalu	4	HL	2.636
AUS02Int	Paracoprids	Scarabaeinae	Onthophagus_dandalu	4	HW	3.717
AUS02Int	Paracoprids	Scarabaeinae	Onthophagus_dandalu	4	PL	4.829
AUS02Int	Paracoprids	Scarabaeinae	Onthophagus_dandalu	4	PW	6.327
AUS02Int	Paracoprids	Scarabaeinae	Onthophagus_dandalu	4	PH	4.471
AUS02Int	Paracoprids	Scarabaeinae	Onthophagus_dandalu	4	EL	4.53
AUS02Int	Paracoprids	Scarabaeinae	Onthophagus_dandalu	4	pTL	2.303
AUS02Int	Paracoprids	Scarabaeinae	Onthophagus_dandalu	4	pTW	0.761
AUS02Int	Paracoprids	Scarabaeinae	Onthophagus_dandalu	4	mTL	2.265
AUS02Int	Paracoprids	Scarabaeinae	Onthophagus_dandalu	4	Biomass	0.025
AUS02Int	Paracoprids	Scarabaeinae	Onthophagus_dandalu	5	HL	2.496
AUS02Int	Paracoprids	Scarabaeinae	Onthophagus_dandalu	5	HW	3.77
AUS02Int	Paracoprids	Scarabaeinae	Onthophagus_dandalu	5	PL	5.08
AUS02Int	Paracoprids	Scarabaeinae	Onthophagus_dandalu	5	PW	6.699
AUS02Int	Paracoprids	Scarabaeinae	Onthophagus_dandalu	5	PH	4.879
AUS02Int	Paracoprids	Scarabaeinae	Onthophagus_dandalu	5	EL	3.997
AUS02Int	Paracoprids	Scarabaeinae	Onthophagus_dandalu	5	pTL	2.808
AUS02Int	Paracoprids	Scarabaeinae	Onthophagus_dandalu	5	pTW	0.937
AUS02Int	Paracoprids	Scarabaeinae	Onthophagus_dandalu	5	mTL	2.621
AUS02Int	Paracoprids	Scarabaeinae	Onthophagus_dandalu	5	Biomass	0.026
AUS02Int	Paracoprids	Scarabaeinae	Onthophagus_dandalu	6	HL	2.121
AUS02Int	Paracoprids	Scarabaeinae	Onthophagus_dandalu	6	HW	3.556
AUS02Int	Paracoprids	Scarabaeinae	Onthophagus_dandalu	6	PL	4.623
AUS02Int	Paracoprids	Scarabaeinae	Onthophagus_dandalu	6	PW	6.267
AUS02Int	Paracoprids	Scarabaeinae	Onthophagus_dandalu	6	PH	4.464
AUS02Int	Paracoprids	Scarabaeinae	Onthophagus_dandalu	6	EL	3.385
AUS02Int	Paracoprids	Scarabaeinae	Onthophagus_dandalu	6	pTL	2.525
AUS02Int	Paracoprids	Scarabaeinae	Onthophagus_dandalu	6	pTW	0.889
AUS02Int	Paracoprids	Scarabaeinae	Onthophagus_dandalu	6	mTL	2.382
AUS02Int	Paracoprids	Scarabaeinae	Onthophagus_dandalu	6	Biomass	0.017
AUS02Ext	Paracoprids	Scarabaeinae	Onthophagus_dandalu	7	HL	2.828
AUS02Ext	Paracoprids	Scarabaeinae	Onthophagus_dandalu	7	HW	4.127
AUS02Ext	Paracoprids	Scarabaeinae	Onthophagus_dandalu	7	PL	5.102
AUS02Ext	Paracoprids	Scarabaeinae	Onthophagus_dandalu	7	PW	7.2
AUS02Ext	Paracoprids	Scarabaeinae	Onthophagus_dandalu	7	PH	4.448
AUS02Ext	Paracoprids	Scarabaeinae	Onthophagus_dandalu	7	EL	4.724
AUS02Ext	Paracoprids	Scarabaeinae	Onthophagus_dandalu	7	pTL	3.16
AUS02Ext	Paracoprids	Scarabaeinae	Onthophagus_dandalu	7	pTW	0.99
AUS02Ext	Paracoprids	Scarabaeinae	Onthophagus_dandalu	7	mTL	2.621
AUS02Ext	Paracoprids	Scarabaeinae	Onthophagus_dandalu	7	Biomass	0.023
AUS02Int	Paracoprids	Scarabaeinae	Euoniticellus_fulvus	1	HL	2.252
AUS02Int	Paracoprids	Scarabaeinae	Euoniticellus_fulvus	1	HW	2.968
AUS02Int	Paracoprids	Scarabaeinae	Euoniticellus_fulvus	1	PL	5.008
AUS02Int	Paracoprids	Scarabaeinae	Euoniticellus_fulvus	1	PW	6.117
AUS02Int	Paracoprids	Scarabaeinae	Euoniticellus_fulvus	1	PH	3.844
AUS02Int	Paracoprids	Scarabaeinae	Euoniticellus_fulvus	1	EL	5.036
AUS02Int	Paracoprids	Scarabaeinae	Euoniticellus_fulvus	1	pTL	2.424
AUS02Int	Paracoprids	Scarabaeinae	Euoniticellus_fulvus	1	pTW	0.62
AUS02Int	Paracoprids	Scarabaeinae	Euoniticellus_fulvus	1	mTL	2.439
AUS02Int	Paracoprids	Scarabaeinae	Euoniticellus_fulvus	1	Biomass	0.017
AUS02Int	Paracoprids	Scarabaeinae	Euoniticellus_fulvus	2	HL	2.805
AUS02Int	Paracoprids	Scarabaeinae	Euoniticellus_fulvus	2	HW	2.803
AUS02Int	Paracoprids	Scarabaeinae	Euoniticellus_fulvus	2	PL	5.546
AUS02Int	Paracoprids	Scarabaeinae	Euoniticellus_fulvus	2	PW	6.677
AUS02Int	Paracoprids	Scarabaeinae	Euoniticellus_fulvus	2	PH	4.167
AUS02Int	Paracoprids	Scarabaeinae	Euoniticellus_fulvus	2	EL	5.465
AUS02Int	Paracoprids	Scarabaeinae	Euoniticellus_fulvus	2	pTL	2.206
AUS02Int	Paracoprids	Scarabaeinae	Euoniticellus_fulvus	2	pTW	0.844
AUS02Int	Paracoprids	Scarabaeinae	Euoniticellus_fulvus	2	mTL	2.734
AUS02Int	Paracoprids	Scarabaeinae	Euoniticellus_fulvus	2	Biomass	0.021
AUS02Int	Paracoprids	Scarabaeinae	Euoniticellus_fulvus	3	HL	2.286
AUS02Int	Paracoprids	Scarabaeinae	Euoniticellus_fulvus	3	HW	3.009
AUS02Int	Paracoprids	Scarabaeinae	Euoniticellus_fulvus	3	PL	4.915
AUS02Int	Paracoprids	Scarabaeinae	Euoniticellus_fulvus	3	PW	6.334
AUS02Int	Paracoprids	Scarabaeinae	Euoniticellus_fulvus	3	PH	3.3355
AUS02Int	Paracoprids	Scarabaeinae	Euoniticellus_fulvus	3	EL	4.848
AUS02Int	Paracoprids	Scarabaeinae	Euoniticellus_fulvus	3	pTL	2.222
AUS02Int	Paracoprids	Scarabaeinae	Euoniticellus_fulvus	3	pTW	0.771
AUS02Int	Paracoprids	Scarabaeinae	Euoniticellus_fulvus	3	mTL	2.473
AUS02Int	Paracoprids	Scarabaeinae	Euoniticellus_fulvus	3	Biomass	0.02
AUS02Int	Paracoprids	Scarabaeinae	Euoniticellus_fulvus	4	HL	2.26
AUS02Int	Paracoprids	Scarabaeinae	Euoniticellus_fulvus	4	HW	3.052
AUS02Int	Paracoprids	Scarabaeinae	Euoniticellus_fulvus	4	PL	4.693
AUS02Int	Paracoprids	Scarabaeinae	Euoniticellus_fulvus	4	PW	5.733
AUS02Int	Paracoprids	Scarabaeinae	Euoniticellus_fulvus	4	PH	3.925
AUS02Int	Paracoprids	Scarabaeinae	Euoniticellus_fulvus	4	EL	4.965
AUS02Int	Paracoprids	Scarabaeinae	Euoniticellus_fulvus	4	pTL	1.936
AUS02Int	Paracoprids	Scarabaeinae	Euoniticellus_fulvus	4	pTW	0.78
AUS02Int	Paracoprids	Scarabaeinae	Euoniticellus_fulvus	4	mTL	2.249
AUS02Int	Paracoprids	Scarabaeinae	Euoniticellus_fulvus	4	Biomass	0.018
AUS02Int	Paracoprids	Scarabaeinae	Euoniticellus_fulvus	5	HL	2.718
AUS02Int	Paracoprids	Scarabaeinae	Euoniticellus_fulvus	5	HW	3.48
AUS02Int	Paracoprids	Scarabaeinae	Euoniticellus_fulvus	5	PL	5.337
AUS02Int	Paracoprids	Scarabaeinae	Euoniticellus_fulvus	5	PW	6.385
AUS02Int	Paracoprids	Scarabaeinae	Euoniticellus_fulvus	5	PH	3.117
AUS02Int	Paracoprids	Scarabaeinae	Euoniticellus_fulvus	5	EL	4.584
AUS02Int	Paracoprids	Scarabaeinae	Euoniticellus_fulvus	5	pTL	2.091
AUS02Int	Paracoprids	Scarabaeinae	Euoniticellus_fulvus	5	pTW	0.771
AUS02Int	Paracoprids	Scarabaeinae	Euoniticellus_fulvus	5	mTL	2.634
AUS02Int	Paracoprids	Scarabaeinae	Euoniticellus_fulvus	5	Biomass	0.018
AUS02Ext	Paracoprids	Scarabaeinae	Euoniticellus_fulvus	6	HL	2.106
AUS02Ext	Paracoprids	Scarabaeinae	Euoniticellus_fulvus	6	HW	3.439
AUS02Ext	Paracoprids	Scarabaeinae	Euoniticellus_fulvus	6	PL	6.063
AUS02Ext	Paracoprids	Scarabaeinae	Euoniticellus_fulvus	6	PW	7.048
AUS02Ext	Paracoprids	Scarabaeinae	Euoniticellus_fulvus	6	PH	3.833
AUS02Ext	Paracoprids	Scarabaeinae	Euoniticellus_fulvus	6	EL	5.531
AUS02Ext	Paracoprids	Scarabaeinae	Euoniticellus_fulvus	6	pTL	3.108
AUS02Ext	Paracoprids	Scarabaeinae	Euoniticellus_fulvus	6	pTW	0.914
AUS02Ext	Paracoprids	Scarabaeinae	Euoniticellus_fulvus	6	mTL	2.826
AUS02Ext	Paracoprids	Scarabaeinae	Euoniticellus_fulvus	6	Biomass	0.023
AUS02Ext	Paracoprids	Scarabaeinae	Euoniticellus_fulvus	7	HL	2.281
AUS02Ext	Paracoprids	Scarabaeinae	Euoniticellus_fulvus	7	HW	3.736
AUS02Ext	Paracoprids	Scarabaeinae	Euoniticellus_fulvus	7	PL	6.822
AUS02Ext	Paracoprids	Scarabaeinae	Euoniticellus_fulvus	7	PW	7.74
AUS02Ext	Paracoprids	Scarabaeinae	Euoniticellus_fulvus	7	PH	4.164
AUS02Ext	Paracoprids	Scarabaeinae	Euoniticellus_fulvus	7	EL	5.729
AUS02Ext	Paracoprids	Scarabaeinae	Euoniticellus_fulvus	7	pTL	3.251
AUS02Ext	Paracoprids	Scarabaeinae	Euoniticellus_fulvus	7	pTW	1.249
AUS02Ext	Paracoprids	Scarabaeinae	Euoniticellus_fulvus	7	mTL	2.824
AUS02Ext	Paracoprids	Scarabaeinae	Euoniticellus_fulvus	7	Biomass	0.005
AUS02Ext	Paracoprids	Scarabaeinae	Euoniticellus_fulvus	8	HL	2.359
AUS02Ext	Paracoprids	Scarabaeinae	Euoniticellus_fulvus	8	HW	3.225
AUS02Ext	Paracoprids	Scarabaeinae	Euoniticellus_fulvus	8	PL	4.939
AUS02Ext	Paracoprids	Scarabaeinae	Euoniticellus_fulvus	8	PW	6.617
AUS02Ext	Paracoprids	Scarabaeinae	Euoniticellus_fulvus	8	PH	3.324
AUS02Ext	Paracoprids	Scarabaeinae	Euoniticellus_fulvus	8	EL	4.578
AUS02Ext	Paracoprids	Scarabaeinae	Euoniticellus_fulvus	8	pTL	2.087
AUS02Ext	Paracoprids	Scarabaeinae	Euoniticellus_fulvus	8	pTW	0.823
AUS02Ext	Paracoprids	Scarabaeinae	Euoniticellus_fulvus	8	mTL	2.446
AUS02Ext	Paracoprids	Scarabaeinae	Euoniticellus_fulvus	8	Biomass	0.016
AUS02Ext	Paracoprids	Scarabaeinae	Euoniticellus_fulvus	9	HL	1.643
AUS02Ext	Paracoprids	Scarabaeinae	Euoniticellus_fulvus	9	HW	3.295
AUS02Ext	Paracoprids	Scarabaeinae	Euoniticellus_fulvus	9	PL	5.642
AUS02Ext	Paracoprids	Scarabaeinae	Euoniticellus_fulvus	9	PW	6.758
AUS02Ext	Paracoprids	Scarabaeinae	Euoniticellus_fulvus	9	PH	4.207
AUS02Ext	Paracoprids	Scarabaeinae	Euoniticellus_fulvus	9	EL	4.538
AUS02Ext	Paracoprids	Scarabaeinae	Euoniticellus_fulvus	9	pTL	2.42
AUS02Ext	Paracoprids	Scarabaeinae	Euoniticellus_fulvus	9	pTW	0.728
AUS02Ext	Paracoprids	Scarabaeinae	Euoniticellus_fulvus	9	mTL	2.778
AUS02Ext	Paracoprids	Scarabaeinae	Euoniticellus_fulvus	9	Biomass	0.019
AUS02Ext	Paracoprids	Scarabaeinae	Euoniticellus_fulvus	10	HL	2.244
AUS02Ext	Paracoprids	Scarabaeinae	Euoniticellus_fulvus	10	HW	3.486
AUS02Ext	Paracoprids	Scarabaeinae	Euoniticellus_fulvus	10	PL	6.516
AUS02Ext	Paracoprids	Scarabaeinae	Euoniticellus_fulvus	10	PW	7.31
AUS02Ext	Paracoprids	Scarabaeinae	Euoniticellus_fulvus	10	PH	4.116
AUS02Ext	Paracoprids	Scarabaeinae	Euoniticellus_fulvus	10	EL	5.431
AUS02Ext	Paracoprids	Scarabaeinae	Euoniticellus_fulvus	10	pTL	3.481
AUS02Ext	Paracoprids	Scarabaeinae	Euoniticellus_fulvus	10	pTW	0.938
AUS02Ext	Paracoprids	Scarabaeinae	Euoniticellus_fulvus	10	mTL	2.927
AUS02Ext	Paracoprids	Scarabaeinae	Euoniticellus_fulvus	10	Biomass	0.021
AUS02Int	Endocoprids	Aphodiinae	Aphodius_fimetarius	1	HL	1.266
AUS02Int	Endocoprids	Aphodiinae	Aphodius_fimetarius	1	HW	3.306
AUS02Int	Endocoprids	Aphodiinae	Aphodius_fimetarius	1	PL	3.334
AUS02Int	Endocoprids	Aphodiinae	Aphodius_fimetarius	1	PW	4.974
AUS02Int	Endocoprids	Aphodiinae	Aphodius_fimetarius	1	PH	2.964
AUS02Int	Endocoprids	Aphodiinae	Aphodius_fimetarius	1	EL	5.197
AUS02Int	Endocoprids	Aphodiinae	Aphodius_fimetarius	1	pTL	1.213
AUS02Int	Endocoprids	Aphodiinae	Aphodius_fimetarius	1	pTW	0.78
AUS02Int	Endocoprids	Aphodiinae	Aphodius_fimetarius	1	mTL	1.668
AUS02Int	Endocoprids	Aphodiinae	Aphodius_fimetarius	1	Biomass	0.009
AUS02Int	Endocoprids	Aphodiinae	Aphodius_fimetarius	2	HL	1.123
AUS02Int	Endocoprids	Aphodiinae	Aphodius_fimetarius	2	HW	3.23
AUS02Int	Endocoprids	Aphodiinae	Aphodius_fimetarius	2	PL	3.517
AUS02Int	Endocoprids	Aphodiinae	Aphodius_fimetarius	2	PW	5.041
AUS02Int	Endocoprids	Aphodiinae	Aphodius_fimetarius	2	PH	3.477
AUS02Int	Endocoprids	Aphodiinae	Aphodius_fimetarius	2	EL	3.645
AUS02Int	Endocoprids	Aphodiinae	Aphodius_fimetarius	2	pTL	1.155
AUS02Int	Endocoprids	Aphodiinae	Aphodius_fimetarius	2	pTW	0.928
AUS02Int	Endocoprids	Aphodiinae	Aphodius_fimetarius	2	mTL	1.508
AUS02Int	Endocoprids	Aphodiinae	Aphodius_fimetarius	2	Biomass	0.01
AUS02Int	Endocoprids	Aphodiinae	Aphodius_fimetarius	3	HL	0.875
AUS02Int	Endocoprids	Aphodiinae	Aphodius_fimetarius	3	HW	3.363
AUS02Int	Endocoprids	Aphodiinae	Aphodius_fimetarius	3	PL	3.294
AUS02Int	Endocoprids	Aphodiinae	Aphodius_fimetarius	3	PW	4.99
AUS02Int	Endocoprids	Aphodiinae	Aphodius_fimetarius	3	PH	2.868
AUS02Int	Endocoprids	Aphodiinae	Aphodius_fimetarius	3	EL	4.84
AUS02Int	Endocoprids	Aphodiinae	Aphodius_fimetarius	3	pTL	1.357
AUS02Int	Endocoprids	Aphodiinae	Aphodius_fimetarius	3	pTW	0.968
AUS02Int	Endocoprids	Aphodiinae	Aphodius_fimetarius	3	mTL	1.839
AUS02Int	Endocoprids	Aphodiinae	Aphodius_fimetarius	3	Biomass	0.009
AUS02Int	Endocoprids	Aphodiinae	Aphodius_fimetarius	4	HL	1.697
AUS02Int	Endocoprids	Aphodiinae	Aphodius_fimetarius	4	HW	3.247
AUS02Int	Endocoprids	Aphodiinae	Aphodius_fimetarius	4	PL	3.3
AUS02Int	Endocoprids	Aphodiinae	Aphodius_fimetarius	4	PW	5.041
AUS02Int	Endocoprids	Aphodiinae	Aphodius_fimetarius	4	PH	4.146
AUS02Int	Endocoprids	Aphodiinae	Aphodius_fimetarius	4	EL	5.273
AUS02Int	Endocoprids	Aphodiinae	Aphodius_fimetarius	4	pTL	1.276
AUS02Int	Endocoprids	Aphodiinae	Aphodius_fimetarius	4	pTW	0.978
AUS02Int	Endocoprids	Aphodiinae	Aphodius_fimetarius	4	mTL	1.985
AUS02Int	Endocoprids	Aphodiinae	Aphodius_fimetarius	4	Biomass	0.011
AUS02Int	Endocoprids	Aphodiinae	Aphodius_fimetarius	5	HL	1.814
AUS02Int	Endocoprids	Aphodiinae	Aphodius_fimetarius	5	HW	3.305
AUS02Int	Endocoprids	Aphodiinae	Aphodius_fimetarius	5	PL	3.384
AUS02Int	Endocoprids	Aphodiinae	Aphodius_fimetarius	5	PW	5.011
AUS02Int	Endocoprids	Aphodiinae	Aphodius_fimetarius	5	PH	2.611
AUS02Int	Endocoprids	Aphodiinae	Aphodius_fimetarius	5	EL	4.719
AUS02Int	Endocoprids	Aphodiinae	Aphodius_fimetarius	5	pTL	1.301
AUS02Int	Endocoprids	Aphodiinae	Aphodius_fimetarius	5	pTW	0.977
AUS02Int	Endocoprids	Aphodiinae	Aphodius_fimetarius	5	mTL	1.767
AUS02Int	Endocoprids	Aphodiinae	Aphodius_fimetarius	5	Biomass	0.01
AUS02Ext	Endocoprids	Aphodiinae	Aphodius_fimetarius	6	HL	1.264
AUS02Ext	Endocoprids	Aphodiinae	Aphodius_fimetarius	6	HW	3.015
AUS02Ext	Endocoprids	Aphodiinae	Aphodius_fimetarius	6	PL	3.198
AUS02Ext	Endocoprids	Aphodiinae	Aphodius_fimetarius	6	PW	4.506
AUS02Ext	Endocoprids	Aphodiinae	Aphodius_fimetarius	6	PH	2.992
AUS02Ext	Endocoprids	Aphodiinae	Aphodius_fimetarius	6	EL	4.312
AUS02Ext	Endocoprids	Aphodiinae	Aphodius_fimetarius	6	pTL	1.279
AUS02Ext	Endocoprids	Aphodiinae	Aphodius_fimetarius	6	pTW	0.921
AUS02Ext	Endocoprids	Aphodiinae	Aphodius_fimetarius	6	mTL	1.723
AUS02Ext	Endocoprids	Aphodiinae	Aphodius_fimetarius	6	Biomass	0.008
AUS02Ext	Endocoprids	Aphodiinae	Aphodius_fimetarius	7	HL	1.544
AUS02Ext	Endocoprids	Aphodiinae	Aphodius_fimetarius	7	HW	3.177
AUS02Ext	Endocoprids	Aphodiinae	Aphodius_fimetarius	7	PL	3.185
AUS02Ext	Endocoprids	Aphodiinae	Aphodius_fimetarius	7	PW	4.633
AUS02Ext	Endocoprids	Aphodiinae	Aphodius_fimetarius	7	PH	4.095
AUS02Ext	Endocoprids	Aphodiinae	Aphodius_fimetarius	7	EL	4.824
AUS02Ext	Endocoprids	Aphodiinae	Aphodius_fimetarius	7	pTL	1.28
AUS02Ext	Endocoprids	Aphodiinae	Aphodius_fimetarius	7	pTW	0.845
AUS02Ext	Endocoprids	Aphodiinae	Aphodius_fimetarius	7	mTL	1.855
AUS02Ext	Endocoprids	Aphodiinae	Aphodius_fimetarius	7	Biomass	0.008
AUS02Ext	Endocoprids	Aphodiinae	Aphodius_fimetarius	8	HL	0.726
AUS02Ext	Endocoprids	Aphodiinae	Aphodius_fimetarius	8	HW	3.123
AUS02Ext	Endocoprids	Aphodiinae	Aphodius_fimetarius	8	PL	3.04
AUS02Ext	Endocoprids	Aphodiinae	Aphodius_fimetarius	8	PW	4.735
AUS02Ext	Endocoprids	Aphodiinae	Aphodius_fimetarius	8	PH	3.246
AUS02Ext	Endocoprids	Aphodiinae	Aphodius_fimetarius	8	EL	5.034
AUS02Ext	Endocoprids	Aphodiinae	Aphodius_fimetarius	8	pTL	1.568
AUS02Ext	Endocoprids	Aphodiinae	Aphodius_fimetarius	8	pTW	0.709
AUS02Ext	Endocoprids	Aphodiinae	Aphodius_fimetarius	8	mTL	1.655
AUS02Ext	Endocoprids	Aphodiinae	Aphodius_fimetarius	8	Biomass	0.003
AUS02Ext	Endocoprids	Aphodiinae	Aphodius_fimetarius	9	HL	1.792
AUS02Ext	Endocoprids	Aphodiinae	Aphodius_fimetarius	9	HW	2.891
AUS02Ext	Endocoprids	Aphodiinae	Aphodius_fimetarius	9	PL	2.829
AUS02Ext	Endocoprids	Aphodiinae	Aphodius_fimetarius	9	PW	4.309
AUS02Ext	Endocoprids	Aphodiinae	Aphodius_fimetarius	9	PH	2.784
AUS02Ext	Endocoprids	Aphodiinae	Aphodius_fimetarius	9	EL	4.353
AUS02Ext	Endocoprids	Aphodiinae	Aphodius_fimetarius	9	pTL	1.078
AUS02Ext	Endocoprids	Aphodiinae	Aphodius_fimetarius	9	pTW	0.928
AUS02Ext	Endocoprids	Aphodiinae	Aphodius_fimetarius	9	mTL	1.554
AUS02Ext	Endocoprids	Aphodiinae	Aphodius_fimetarius	9	Biomass	0.003
AUS02Ext	Endocoprids	Aphodiinae	Aphodius_fimetarius	10	HL	1.882
AUS02Ext	Endocoprids	Aphodiinae	Aphodius_fimetarius	10	HW	3.171
AUS02Ext	Endocoprids	Aphodiinae	Aphodius_fimetarius	10	PL	3.349
AUS02Ext	Endocoprids	Aphodiinae	Aphodius_fimetarius	10	PW	4.889
AUS02Ext	Endocoprids	Aphodiinae	Aphodius_fimetarius	10	PH	2.77
AUS02Ext	Endocoprids	Aphodiinae	Aphodius_fimetarius	10	EL	4.983
AUS02Ext	Endocoprids	Aphodiinae	Aphodius_fimetarius	10	pTL	1.302
AUS02Ext	Endocoprids	Aphodiinae	Aphodius_fimetarius	10	pTW	0.928
AUS02Ext	Endocoprids	Aphodiinae	Aphodius_fimetarius	10	mTL	1.947
AUS02Ext	Endocoprids	Aphodiinae	Aphodius_fimetarius	10	Biomass	0.01
AUS02Ext	Paracoprids	Scarabaeinae	Onthophagus_tamworthi	1	HL	1.315
AUS02Ext	Paracoprids	Scarabaeinae	Onthophagus_tamworthi	1	HW	2.821
AUS02Ext	Paracoprids	Scarabaeinae	Onthophagus_tamworthi	1	PL	3.139
AUS02Ext	Paracoprids	Scarabaeinae	Onthophagus_tamworthi	1	PW	4.644
AUS02Ext	Paracoprids	Scarabaeinae	Onthophagus_tamworthi	1	PH	2.48
AUS02Ext	Paracoprids	Scarabaeinae	Onthophagus_tamworthi	1	EL	3.318
AUS02Ext	Paracoprids	Scarabaeinae	Onthophagus_tamworthi	1	pTL	1.554
AUS02Ext	Paracoprids	Scarabaeinae	Onthophagus_tamworthi	1	pTW	0.621
AUS02Ext	Paracoprids	Scarabaeinae	Onthophagus_tamworthi	1	mTL	2.205
AUS02Ext	Paracoprids	Scarabaeinae	Onthophagus_tamworthi	1	Biomass	0.007
AUS02Ext	Paracoprids	Scarabaeinae	Onthophagus_tamworthi	2	HL	1.08
AUS02Ext	Paracoprids	Scarabaeinae	Onthophagus_tamworthi	2	HW	2.848
AUS02Ext	Paracoprids	Scarabaeinae	Onthophagus_tamworthi	2	PL	4.562
AUS02Ext	Paracoprids	Scarabaeinae	Onthophagus_tamworthi	2	PW	3.039
AUS02Ext	Paracoprids	Scarabaeinae	Onthophagus_tamworthi	2	PH	2.542
AUS02Ext	Paracoprids	Scarabaeinae	Onthophagus_tamworthi	2	EL	3.589
AUS02Ext	Paracoprids	Scarabaeinae	Onthophagus_tamworthi	2	pTL	1.683
AUS02Ext	Paracoprids	Scarabaeinae	Onthophagus_tamworthi	2	pTW	0.595
AUS02Ext	Paracoprids	Scarabaeinae	Onthophagus_tamworthi	2	mTL	2.073
AUS02Ext	Paracoprids	Scarabaeinae	Onthophagus_tamworthi	2	Biomass	0.005
AUS02Ext	Paracoprids	Scarabaeinae	Onthophagus_tamworthi	3	HL	1.831
AUS02Ext	Paracoprids	Scarabaeinae	Onthophagus_tamworthi	3	HW	2.845
AUS02Ext	Paracoprids	Scarabaeinae	Onthophagus_tamworthi	3	PL	3.105
AUS02Ext	Paracoprids	Scarabaeinae	Onthophagus_tamworthi	3	PW	4.652
AUS02Ext	Paracoprids	Scarabaeinae	Onthophagus_tamworthi	3	PH	2.905
AUS02Ext	Paracoprids	Scarabaeinae	Onthophagus_tamworthi	3	EL	3.597
AUS02Ext	Paracoprids	Scarabaeinae	Onthophagus_tamworthi	3	pTL	1.509
AUS02Ext	Paracoprids	Scarabaeinae	Onthophagus_tamworthi	3	pTW	0.752
AUS02Ext	Paracoprids	Scarabaeinae	Onthophagus_tamworthi	3	mTL	2.156
AUS02Ext	Paracoprids	Scarabaeinae	Onthophagus_tamworthi	3	Biomass	0.006
AUS02Ext	Paracoprids	Scarabaeinae	Onthophagus_tamworthi	4	HL	1.367
AUS02Ext	Paracoprids	Scarabaeinae	Onthophagus_tamworthi	4	HW	2.588
AUS02Ext	Paracoprids	Scarabaeinae	Onthophagus_tamworthi	4	PL	2.938
AUS02Ext	Paracoprids	Scarabaeinae	Onthophagus_tamworthi	4	PW	4.29
AUS02Ext	Paracoprids	Scarabaeinae	Onthophagus_tamworthi	4	PH	3.275
AUS02Ext	Paracoprids	Scarabaeinae	Onthophagus_tamworthi	4	EL	3.542
AUS02Ext	Paracoprids	Scarabaeinae	Onthophagus_tamworthi	4	pTL	1.655
AUS02Ext	Paracoprids	Scarabaeinae	Onthophagus_tamworthi	4	pTW	0.492
AUS02Ext	Paracoprids	Scarabaeinae	Onthophagus_tamworthi	4	mTL	1.94
AUS02Ext	Paracoprids	Scarabaeinae	Onthophagus_tamworthi	4	Biomass	0.004
AUS02Ext	Paracoprids	Scarabaeinae	Onthophagus_tamworthi	5	HL	1.197
AUS02Ext	Paracoprids	Scarabaeinae	Onthophagus_tamworthi	5	HW	2.6
AUS02Ext	Paracoprids	Scarabaeinae	Onthophagus_tamworthi	5	PL	2.775
AUS02Ext	Paracoprids	Scarabaeinae	Onthophagus_tamworthi	5	PW	4.283
AUS02Ext	Paracoprids	Scarabaeinae	Onthophagus_tamworthi	5	PH	3.005
AUS02Ext	Paracoprids	Scarabaeinae	Onthophagus_tamworthi	5	EL	3.109
AUS02Ext	Paracoprids	Scarabaeinae	Onthophagus_tamworthi	5	pTL	1.449
AUS02Ext	Paracoprids	Scarabaeinae	Onthophagus_tamworthi	5	pTW	0.624
AUS02Ext	Paracoprids	Scarabaeinae	Onthophagus_tamworthi	5	mTL	2.061
AUS02Ext	Paracoprids	Scarabaeinae	Onthophagus_tamworthi	5	Biomass	0.005
AUS02Ext	Paracoprids	Scarabaeinae	Onthophagus_tamworthi	6	HL	1.748
AUS02Ext	Paracoprids	Scarabaeinae	Onthophagus_tamworthi	6	HW	3.101
AUS02Ext	Paracoprids	Scarabaeinae	Onthophagus_tamworthi	6	PL	3.121
AUS02Ext	Paracoprids	Scarabaeinae	Onthophagus_tamworthi	6	PW	4.95
AUS02Ext	Paracoprids	Scarabaeinae	Onthophagus_tamworthi	6	PH	2.938
AUS02Ext	Paracoprids	Scarabaeinae	Onthophagus_tamworthi	6	EL	3.732
AUS02Ext	Paracoprids	Scarabaeinae	Onthophagus_tamworthi	6	pTL	1.685
AUS02Ext	Paracoprids	Scarabaeinae	Onthophagus_tamworthi	6	pTW	0.597
AUS02Ext	Paracoprids	Scarabaeinae	Onthophagus_tamworthi	6	mTL	1.693
AUS02Ext	Paracoprids	Scarabaeinae	Onthophagus_tamworthi	6	Biomass	0.008
AUS02Ext	Paracoprids	Scarabaeinae	Onthophagus_tamworthi	7	HL	1.835
AUS02Ext	Paracoprids	Scarabaeinae	Onthophagus_tamworthi	7	HW	2.755
AUS02Ext	Paracoprids	Scarabaeinae	Onthophagus_tamworthi	7	PL	2.738
AUS02Ext	Paracoprids	Scarabaeinae	Onthophagus_tamworthi	7	PW	4.411
AUS02Ext	Paracoprids	Scarabaeinae	Onthophagus_tamworthi	7	PH	3.072
AUS02Ext	Paracoprids	Scarabaeinae	Onthophagus_tamworthi	7	EL	3.669
AUS02Ext	Paracoprids	Scarabaeinae	Onthophagus_tamworthi	7	pTL	1.463
AUS02Ext	Paracoprids	Scarabaeinae	Onthophagus_tamworthi	7	pTW	0.728
AUS02Ext	Paracoprids	Scarabaeinae	Onthophagus_tamworthi	7	mTL	2.007
AUS02Ext	Paracoprids	Scarabaeinae	Onthophagus_tamworthi	7	Biomass	0.002
AUS02Ext	Paracoprids	Scarabaeinae	Onthophagus_tamworthi	8	HL	2.144
AUS02Ext	Paracoprids	Scarabaeinae	Onthophagus_tamworthi	8	HW	3.025
AUS02Ext	Paracoprids	Scarabaeinae	Onthophagus_tamworthi	8	PL	3.154
AUS02Ext	Paracoprids	Scarabaeinae	Onthophagus_tamworthi	8	PW	4.859
AUS02Ext	Paracoprids	Scarabaeinae	Onthophagus_tamworthi	8	PH	3.184
AUS02Ext	Paracoprids	Scarabaeinae	Onthophagus_tamworthi	8	EL	3.486
AUS02Ext	Paracoprids	Scarabaeinae	Onthophagus_tamworthi	8	pTL	1.362
AUS02Ext	Paracoprids	Scarabaeinae	Onthophagus_tamworthi	8	pTW	0.689
AUS02Ext	Paracoprids	Scarabaeinae	Onthophagus_tamworthi	8	mTL	1.963
AUS02Ext	Paracoprids	Scarabaeinae	Onthophagus_tamworthi	8	Biomass	0.001
AUS02Ext	Paracoprids	Scarabaeinae	Onthophagus_tamworthi	9	HL	1.607
AUS02Ext	Paracoprids	Scarabaeinae	Onthophagus_tamworthi	9	HW	2.614
AUS02Ext	Paracoprids	Scarabaeinae	Onthophagus_tamworthi	9	PL	2.965
AUS02Ext	Paracoprids	Scarabaeinae	Onthophagus_tamworthi	9	PW	4.544
AUS02Ext	Paracoprids	Scarabaeinae	Onthophagus_tamworthi	9	PH	3.337
AUS02Ext	Paracoprids	Scarabaeinae	Onthophagus_tamworthi	9	EL	3.576
AUS02Ext	Paracoprids	Scarabaeinae	Onthophagus_tamworthi	9	pTL	1.591
AUS02Ext	Paracoprids	Scarabaeinae	Onthophagus_tamworthi	9	pTW	0.641
AUS02Ext	Paracoprids	Scarabaeinae	Onthophagus_tamworthi	9	mTL	2.086
AUS02Ext	Paracoprids	Scarabaeinae	Onthophagus_tamworthi	9	Biomass	0.001
AUS02Ext	Paracoprids	Scarabaeinae	Onthophagus_tamworthi	10	HL	1.307
AUS02Ext	Paracoprids	Scarabaeinae	Onthophagus_tamworthi	10	HW	2.721
AUS02Ext	Paracoprids	Scarabaeinae	Onthophagus_tamworthi	10	PL	2.646
AUS02Ext	Paracoprids	Scarabaeinae	Onthophagus_tamworthi	10	PW	4.42
AUS02Ext	Paracoprids	Scarabaeinae	Onthophagus_tamworthi	10	PH	2.328
AUS02Ext	Paracoprids	Scarabaeinae	Onthophagus_tamworthi	10	EL	3.074
AUS02Ext	Paracoprids	Scarabaeinae	Onthophagus_tamworthi	10	pTL	1.309
AUS02Ext	Paracoprids	Scarabaeinae	Onthophagus_tamworthi	10	pTW	0.421
AUS02Ext	Paracoprids	Scarabaeinae	Onthophagus_tamworthi	10	mTL	1.939
AUS02Ext	Paracoprids	Scarabaeinae	Onthophagus_tamworthi	10	Biomass	0.001
AUS02Int	Paracoprids	Scarabaeinae	Euoniticellus_africanus	1	HL	2.998
AUS02Int	Paracoprids	Scarabaeinae	Euoniticellus_africanus	1	HW	4.148
AUS02Int	Paracoprids	Scarabaeinae	Euoniticellus_africanus	1	PL	6.015
AUS02Int	Paracoprids	Scarabaeinae	Euoniticellus_africanus	1	PW	7.995
AUS02Int	Paracoprids	Scarabaeinae	Euoniticellus_africanus	1	PH	5.124
AUS02Int	Paracoprids	Scarabaeinae	Euoniticellus_africanus	1	EL	6.439
AUS02Int	Paracoprids	Scarabaeinae	Euoniticellus_africanus	1	pTL	2.32
AUS02Int	Paracoprids	Scarabaeinae	Euoniticellus_africanus	1	pTW	1.484
AUS02Int	Paracoprids	Scarabaeinae	Euoniticellus_africanus	1	mTL	3.443
AUS02Int	Paracoprids	Scarabaeinae	Euoniticellus_africanus	1	Biomass	0.022
BEL01Int	Paracoprids	Geotrupidae	Geotrupes_spiniger	1	HL	5.4
BEL01Int	Paracoprids	Geotrupidae	Geotrupes_spiniger	1	HW	5.85
BEL01Int	Paracoprids	Geotrupidae	Geotrupes_spiniger	1	PL	6.76
BEL01Int	Paracoprids	Geotrupidae	Geotrupes_spiniger	1	PW	9.71
BEL01Int	Paracoprids	Geotrupidae	Geotrupes_spiniger	1	PH	6.25
BEL01Int	Paracoprids	Geotrupidae	Geotrupes_spiniger	1	EL	13.24
BEL01Int	Paracoprids	Geotrupidae	Geotrupes_spiniger	1	pTL	5.57
BEL01Int	Paracoprids	Geotrupidae	Geotrupes_spiniger	1	pTW	1.63
BEL01Int	Paracoprids	Geotrupidae	Geotrupes_spiniger	1	mTL	6.48
BEL01Int	Paracoprids	Geotrupidae	Geotrupes_spiniger	1	Biomass	0.1465
BEL01Int	Paracoprids	Geotrupidae	Geotrupes_spiniger	2	HL	4.18
BEL01Int	Paracoprids	Geotrupidae	Geotrupes_spiniger	2	HW	5.17
BEL01Int	Paracoprids	Geotrupidae	Geotrupes_spiniger	2	PL	5.96
BEL01Int	Paracoprids	Geotrupidae	Geotrupes_spiniger	2	PW	9.97
BEL01Int	Paracoprids	Geotrupidae	Geotrupes_spiniger	2	PH	5.58
BEL01Int	Paracoprids	Geotrupidae	Geotrupes_spiniger	2	EL	12.11
BEL01Int	Paracoprids	Geotrupidae	Geotrupes_spiniger	2	pTL	5.22
BEL01Int	Paracoprids	Geotrupidae	Geotrupes_spiniger	2	pTW	1.52
BEL01Int	Paracoprids	Geotrupidae	Geotrupes_spiniger	2	mTL	6.08
BEL01Int	Paracoprids	Geotrupidae	Geotrupes_spiniger	2	Biomass	0.1318
BEL01Int	Paracoprids	Geotrupidae	Geotrupes_spiniger	3	HL	4.98
BEL01Int	Paracoprids	Geotrupidae	Geotrupes_spiniger	3	HW	4.97
BEL01Int	Paracoprids	Geotrupidae	Geotrupes_spiniger	3	PL	6.07
BEL01Int	Paracoprids	Geotrupidae	Geotrupes_spiniger	3	PW	8.78
BEL01Int	Paracoprids	Geotrupidae	Geotrupes_spiniger	3	PH	4.81
BEL01Int	Paracoprids	Geotrupidae	Geotrupes_spiniger	3	EL	12.09
BEL01Int	Paracoprids	Geotrupidae	Geotrupes_spiniger	3	pTL	5.2
BEL01Int	Paracoprids	Geotrupidae	Geotrupes_spiniger	3	pTW	1.68
BEL01Int	Paracoprids	Geotrupidae	Geotrupes_spiniger	3	mTL	6.05
BEL01Int	Paracoprids	Geotrupidae	Geotrupes_spiniger	3	Biomass	0.1953
BEL01Int	Paracoprids	Geotrupidae	Geotrupes_spiniger	4	HL	4.18
BEL01Int	Paracoprids	Geotrupidae	Geotrupes_spiniger	4	HW	5.18
BEL01Int	Paracoprids	Geotrupidae	Geotrupes_spiniger	4	PL	6.59
BEL01Int	Paracoprids	Geotrupidae	Geotrupes_spiniger	4	PW	10.96
BEL01Int	Paracoprids	Geotrupidae	Geotrupes_spiniger	4	PH	5.46
BEL01Int	Paracoprids	Geotrupidae	Geotrupes_spiniger	4	EL	12.69
BEL01Int	Paracoprids	Geotrupidae	Geotrupes_spiniger	4	pTL	6.67
BEL01Int	Paracoprids	Geotrupidae	Geotrupes_spiniger	4	pTW	1.87
BEL01Int	Paracoprids	Geotrupidae	Geotrupes_spiniger	4	mTL	7.51
BEL01Int	Paracoprids	Geotrupidae	Geotrupes_spiniger	4	Biomass	0.1221
BEL01Int	Paracoprids	Geotrupidae	Geotrupes_spiniger	5	HL	3.58
BEL01Int	Paracoprids	Geotrupidae	Geotrupes_spiniger	5	HW	4.63
BEL01Int	Paracoprids	Geotrupidae	Geotrupes_spiniger	5	PL	6.39
BEL01Int	Paracoprids	Geotrupidae	Geotrupes_spiniger	5	PW	9.85
BEL01Int	Paracoprids	Geotrupidae	Geotrupes_spiniger	5	PH	4.91
BEL01Int	Paracoprids	Geotrupidae	Geotrupes_spiniger	5	EL	11.56
BEL01Int	Paracoprids	Geotrupidae	Geotrupes_spiniger	5	pTL	5.58
BEL01Int	Paracoprids	Geotrupidae	Geotrupes_spiniger	5	pTW	1.77
BEL01Int	Paracoprids	Geotrupidae	Geotrupes_spiniger	5	mTL	5.42
BEL01Int	Paracoprids	Geotrupidae	Geotrupes_spiniger	5	Biomass	0.0935
BEL01Ext	Paracoprids	Geotrupidae	Geotrupes_spiniger	6	HL	5.76
BEL01Ext	Paracoprids	Geotrupidae	Geotrupes_spiniger	6	HW	5.68
BEL01Ext	Paracoprids	Geotrupidae	Geotrupes_spiniger	6	PL	7.76
BEL01Ext	Paracoprids	Geotrupidae	Geotrupes_spiniger	6	PW	13.32
BEL01Ext	Paracoprids	Geotrupidae	Geotrupes_spiniger	6	PH	6.72
BEL01Ext	Paracoprids	Geotrupidae	Geotrupes_spiniger	6	EL	15.49
BEL01Ext	Paracoprids	Geotrupidae	Geotrupes_spiniger	6	pTL	6.89
BEL01Ext	Paracoprids	Geotrupidae	Geotrupes_spiniger	6	pTW	2.18
BEL01Ext	Paracoprids	Geotrupidae	Geotrupes_spiniger	6	mTL	8.14
BEL01Ext	Paracoprids	Geotrupidae	Geotrupes_spiniger	6	Biomass	0.5074
BEL01Ext	Paracoprids	Geotrupidae	Geotrupes_spiniger	7	HL	4.01
BEL01Ext	Paracoprids	Geotrupidae	Geotrupes_spiniger	7	HW	5.38
BEL01Ext	Paracoprids	Geotrupidae	Geotrupes_spiniger	7	PL	6.85
BEL01Ext	Paracoprids	Geotrupidae	Geotrupes_spiniger	7	PW	11.85
BEL01Ext	Paracoprids	Geotrupidae	Geotrupes_spiniger	7	PH	5.97
BEL01Ext	Paracoprids	Geotrupidae	Geotrupes_spiniger	7	EL	13.31
BEL01Ext	Paracoprids	Geotrupidae	Geotrupes_spiniger	7	pTL	6.11
BEL01Ext	Paracoprids	Geotrupidae	Geotrupes_spiniger	7	pTW	2.28
BEL01Ext	Paracoprids	Geotrupidae	Geotrupes_spiniger	7	mTL	7.65
BEL01Ext	Paracoprids	Geotrupidae	Geotrupes_spiniger	7	Biomass	0.1954
BEL01Ext	Paracoprids	Geotrupidae	Geotrupes_spiniger	8	HL	5.03
BEL01Ext	Paracoprids	Geotrupidae	Geotrupes_spiniger	8	HW	5.85
BEL01Ext	Paracoprids	Geotrupidae	Geotrupes_spiniger	8	PL	7.82
BEL01Ext	Paracoprids	Geotrupidae	Geotrupes_spiniger	8	PW	13.27
BEL01Ext	Paracoprids	Geotrupidae	Geotrupes_spiniger	8	PH	7.07
BEL01Ext	Paracoprids	Geotrupidae	Geotrupes_spiniger	8	EL	15.66
BEL01Ext	Paracoprids	Geotrupidae	Geotrupes_spiniger	8	pTL	7.06
BEL01Ext	Paracoprids	Geotrupidae	Geotrupes_spiniger	8	pTW	1.66
BEL01Ext	Paracoprids	Geotrupidae	Geotrupes_spiniger	8	mTL	9.24
BEL01Ext	Paracoprids	Geotrupidae	Geotrupes_spiniger	8	Biomass	0.5668
BEL01Ext	Paracoprids	Geotrupidae	Geotrupes_spiniger	9	HL	5.61
BEL01Ext	Paracoprids	Geotrupidae	Geotrupes_spiniger	9	HW	6.04
BEL01Ext	Paracoprids	Geotrupidae	Geotrupes_spiniger	9	PL	7.96
BEL01Ext	Paracoprids	Geotrupidae	Geotrupes_spiniger	9	PW	12.89
BEL01Ext	Paracoprids	Geotrupidae	Geotrupes_spiniger	9	PH	5.98
BEL01Ext	Paracoprids	Geotrupidae	Geotrupes_spiniger	9	EL	15.99
BEL01Ext	Paracoprids	Geotrupidae	Geotrupes_spiniger	9	pTL	7.02
BEL01Ext	Paracoprids	Geotrupidae	Geotrupes_spiniger	9	pTW	2.64
BEL01Ext	Paracoprids	Geotrupidae	Geotrupes_spiniger	9	mTL	8.69
BEL01Ext	Paracoprids	Geotrupidae	Geotrupes_spiniger	9	Biomass	0.4333
BEL01Ext	Paracoprids	Geotrupidae	Geotrupes_spiniger	10	HL	5.78
BEL01Ext	Paracoprids	Geotrupidae	Geotrupes_spiniger	10	HW	5.97
BEL01Ext	Paracoprids	Geotrupidae	Geotrupes_spiniger	10	PL	8.72
BEL01Ext	Paracoprids	Geotrupidae	Geotrupes_spiniger	10	PW	13.49
BEL01Ext	Paracoprids	Geotrupidae	Geotrupes_spiniger	10	PH	7.94
BEL01Ext	Paracoprids	Geotrupidae	Geotrupes_spiniger	10	EL	15.32
BEL01Ext	Paracoprids	Geotrupidae	Geotrupes_spiniger	10	pTL	8.47
BEL01Ext	Paracoprids	Geotrupidae	Geotrupes_spiniger	10	pTW	2.09
BEL01Ext	Paracoprids	Geotrupidae	Geotrupes_spiniger	10	mTL	7.92
BEL01Ext	Paracoprids	Geotrupidae	Geotrupes_spiniger	10	Biomass	0.5112
BEL01Int	Endocoprids	Aphodiinae	Acrossus_luridus	1	HL	2.21
BEL01Int	Endocoprids	Aphodiinae	Acrossus_luridus	1	HW	2.89
BEL01Int	Endocoprids	Aphodiinae	Acrossus_luridus	1	PL	3.29
BEL01Int	Endocoprids	Aphodiinae	Acrossus_luridus	1	PW	4.33
BEL01Int	Endocoprids	Aphodiinae	Acrossus_luridus	1	PH	1.53
BEL01Int	Endocoprids	Aphodiinae	Acrossus_luridus	1	EL	6.99
BEL01Int	Endocoprids	Aphodiinae	Acrossus_luridus	1	pTL	2.85
BEL01Int	Endocoprids	Aphodiinae	Acrossus_luridus	1	pTW	0.63
BEL01Int	Endocoprids	Aphodiinae	Acrossus_luridus	1	mTL	2.59
BEL01Int	Endocoprids	Aphodiinae	Acrossus_luridus	1	Biomass	0.0271
BEL01Int	Endocoprids	Aphodiinae	Acrossus_luridus	2	HL	2.13
BEL01Int	Endocoprids	Aphodiinae	Acrossus_luridus	2	HW	2.99
BEL01Int	Endocoprids	Aphodiinae	Acrossus_luridus	2	PL	2.81
BEL01Int	Endocoprids	Aphodiinae	Acrossus_luridus	2	PW	4.27
BEL01Int	Endocoprids	Aphodiinae	Acrossus_luridus	2	PH	2.59
BEL01Int	Endocoprids	Aphodiinae	Acrossus_luridus	2	EL	7.03
BEL01Int	Endocoprids	Aphodiinae	Acrossus_luridus	2	pTL	2.14
BEL01Int	Endocoprids	Aphodiinae	Acrossus_luridus	2	pTW	0.84
BEL01Int	Endocoprids	Aphodiinae	Acrossus_luridus	2	mTL	2.67
BEL01Int	Endocoprids	Aphodiinae	Acrossus_luridus	2	Biomass	0.0265
BEL01Int	Endocoprids	Aphodiinae	Acrossus_luridus	3	HL	2.28
BEL01Int	Endocoprids	Aphodiinae	Acrossus_luridus	3	HW	2.74
BEL01Int	Endocoprids	Aphodiinae	Acrossus_luridus	3	PL	3.35
BEL01Int	Endocoprids	Aphodiinae	Acrossus_luridus	3	PW	4.39
BEL01Int	Endocoprids	Aphodiinae	Acrossus_luridus	3	PH	2.74
BEL01Int	Endocoprids	Aphodiinae	Acrossus_luridus	3	EL	6.99
BEL01Int	Endocoprids	Aphodiinae	Acrossus_luridus	3	pTL	1.56
BEL01Int	Endocoprids	Aphodiinae	Acrossus_luridus	3	pTW	0.83
BEL01Int	Endocoprids	Aphodiinae	Acrossus_luridus	3	mTL	2.91
BEL01Int	Endocoprids	Aphodiinae	Acrossus_luridus	3	Biomass	0.0223
BEL01Int	Endocoprids	Aphodiinae	Acrossus_luridus	4	HL	2.31
BEL01Int	Endocoprids	Aphodiinae	Acrossus_luridus	4	HW	3.19
BEL01Int	Endocoprids	Aphodiinae	Acrossus_luridus	4	PL	3.55
BEL01Int	Endocoprids	Aphodiinae	Acrossus_luridus	4	PW	4.25
BEL01Int	Endocoprids	Aphodiinae	Acrossus_luridus	4	PH	2.03
BEL01Int	Endocoprids	Aphodiinae	Acrossus_luridus	4	EL	7.55
BEL01Int	Endocoprids	Aphodiinae	Acrossus_luridus	4	pTL	2.19
BEL01Int	Endocoprids	Aphodiinae	Acrossus_luridus	4	pTW	1.03
BEL01Int	Endocoprids	Aphodiinae	Acrossus_luridus	4	mTL	3.33
BEL01Int	Endocoprids	Aphodiinae	Acrossus_luridus	4	Biomass	0.0248
BEL01Int	Endocoprids	Aphodiinae	Acrossus_luridus	5	HL	2.22
BEL01Int	Endocoprids	Aphodiinae	Acrossus_luridus	5	HW	3.39
BEL01Int	Endocoprids	Aphodiinae	Acrossus_luridus	5	PL	2.84
BEL01Int	Endocoprids	Aphodiinae	Acrossus_luridus	5	PW	3.98
BEL01Int	Endocoprids	Aphodiinae	Acrossus_luridus	5	PH	1.66
BEL01Int	Endocoprids	Aphodiinae	Acrossus_luridus	5	EL	6.67
BEL01Int	Endocoprids	Aphodiinae	Acrossus_luridus	5	pTL	2.03
BEL01Int	Endocoprids	Aphodiinae	Acrossus_luridus	5	pTW	0.39
BEL01Int	Endocoprids	Aphodiinae	Acrossus_luridus	5	mTL	2.72
BEL01Int	Endocoprids	Aphodiinae	Acrossus_luridus	5	Biomass	0.0155
BEL01Ext	Endocoprids	Aphodiinae	Acrossus_luridus	6	HL	2.67
BEL01Ext	Endocoprids	Aphodiinae	Acrossus_luridus	6	HW	3.25
BEL01Ext	Endocoprids	Aphodiinae	Acrossus_luridus	6	PL	2.87
BEL01Ext	Endocoprids	Aphodiinae	Acrossus_luridus	6	PW	4.35
BEL01Ext	Endocoprids	Aphodiinae	Acrossus_luridus	6	PH	2.45
BEL01Ext	Endocoprids	Aphodiinae	Acrossus_luridus	6	EL	7.19
BEL01Ext	Endocoprids	Aphodiinae	Acrossus_luridus	6	pTL	2.18
BEL01Ext	Endocoprids	Aphodiinae	Acrossus_luridus	6	pTW	0.78
BEL01Ext	Endocoprids	Aphodiinae	Acrossus_luridus	6	mTL	2.86
BEL01Ext	Endocoprids	Aphodiinae	Acrossus_luridus	6	Biomass	0.0265
BEL01Ext	Endocoprids	Aphodiinae	Acrossus_luridus	7	HL	2.49
BEL01Ext	Endocoprids	Aphodiinae	Acrossus_luridus	7	HW	2.94
BEL01Ext	Endocoprids	Aphodiinae	Acrossus_luridus	7	PL	2.79
BEL01Ext	Endocoprids	Aphodiinae	Acrossus_luridus	7	PW	4.63
BEL01Ext	Endocoprids	Aphodiinae	Acrossus_luridus	7	PH	2.58
BEL01Ext	Endocoprids	Aphodiinae	Acrossus_luridus	7	EL	7.15
BEL01Ext	Endocoprids	Aphodiinae	Acrossus_luridus	7	pTL	1.94
BEL01Ext	Endocoprids	Aphodiinae	Acrossus_luridus	7	pTW	0.6
BEL01Ext	Endocoprids	Aphodiinae	Acrossus_luridus	7	mTL	3.05
BEL01Ext	Endocoprids	Aphodiinae	Acrossus_luridus	7	Biomass	0.0275
BEL01Ext	Endocoprids	Aphodiinae	Acrossus_luridus	8	HL	2.48
BEL01Ext	Endocoprids	Aphodiinae	Acrossus_luridus	8	HW	3.24
BEL01Ext	Endocoprids	Aphodiinae	Acrossus_luridus	8	PL	3.3
BEL01Ext	Endocoprids	Aphodiinae	Acrossus_luridus	8	PW	4.43
BEL01Ext	Endocoprids	Aphodiinae	Acrossus_luridus	8	PH	2.31
BEL01Ext	Endocoprids	Aphodiinae	Acrossus_luridus	8	EL	7.47
BEL01Ext	Endocoprids	Aphodiinae	Acrossus_luridus	8	pTL	2.53
BEL01Ext	Endocoprids	Aphodiinae	Acrossus_luridus	8	pTW	0.86
BEL01Ext	Endocoprids	Aphodiinae	Acrossus_luridus	8	mTL	2.51
BEL01Ext	Endocoprids	Aphodiinae	Acrossus_luridus	8	Biomass	0.0278
BEL01Ext	Endocoprids	Aphodiinae	Acrossus_luridus	9	HL	2.25
BEL01Ext	Endocoprids	Aphodiinae	Acrossus_luridus	9	HW	3.06
BEL01Ext	Endocoprids	Aphodiinae	Acrossus_luridus	9	PL	3.21
BEL01Ext	Endocoprids	Aphodiinae	Acrossus_luridus	9	PW	4.07
BEL01Ext	Endocoprids	Aphodiinae	Acrossus_luridus	9	PH	2.1
BEL01Ext	Endocoprids	Aphodiinae	Acrossus_luridus	9	EL	7.13
BEL01Ext	Endocoprids	Aphodiinae	Acrossus_luridus	9	pTL	2.33
BEL01Ext	Endocoprids	Aphodiinae	Acrossus_luridus	9	pTW	0.87
BEL01Ext	Endocoprids	Aphodiinae	Acrossus_luridus	9	mTL	2.84
BEL01Ext	Endocoprids	Aphodiinae	Acrossus_luridus	9	Biomass	0.0221
BEL01Ext	Endocoprids	Aphodiinae	Acrossus_luridus	10	HL	2.04
BEL01Ext	Endocoprids	Aphodiinae	Acrossus_luridus	10	HW	2.89
BEL01Ext	Endocoprids	Aphodiinae	Acrossus_luridus	10	PL	2.75
BEL01Ext	Endocoprids	Aphodiinae	Acrossus_luridus	10	PW	3.97
BEL01Ext	Endocoprids	Aphodiinae	Acrossus_luridus	10	PH	2.08
BEL01Ext	Endocoprids	Aphodiinae	Acrossus_luridus	10	EL	6.58
BEL01Ext	Endocoprids	Aphodiinae	Acrossus_luridus	10	pTL	2.46
BEL01Ext	Endocoprids	Aphodiinae	Acrossus_luridus	10	pTW	0.93
BEL01Ext	Endocoprids	Aphodiinae	Acrossus_luridus	10	mTL	2.43
BEL01Ext	Endocoprids	Aphodiinae	Acrossus_luridus	10	Biomass	0.0189
BEL01Int	Endocoprids	Aphodiinae	Teuchestes_fossor	1	HL	2.09
BEL01Int	Endocoprids	Aphodiinae	Teuchestes_fossor	1	HW	3.29
BEL01Int	Endocoprids	Aphodiinae	Teuchestes_fossor	1	PL	3.35
BEL01Int	Endocoprids	Aphodiinae	Teuchestes_fossor	1	PW	5.06
BEL01Int	Endocoprids	Aphodiinae	Teuchestes_fossor	1	PH	3.5
BEL01Int	Endocoprids	Aphodiinae	Teuchestes_fossor	1	EL	7.07
BEL01Int	Endocoprids	Aphodiinae	Teuchestes_fossor	1	pTL	2.48
BEL01Int	Endocoprids	Aphodiinae	Teuchestes_fossor	1	pTW	0.73
BEL01Int	Endocoprids	Aphodiinae	Teuchestes_fossor	1	mTL	2.73
BEL01Int	Endocoprids	Aphodiinae	Teuchestes_fossor	1	Biomass	0.0367
BEL01Int	Endocoprids	Aphodiinae	Teuchestes_fossor	2	HL	2.07
BEL01Int	Endocoprids	Aphodiinae	Teuchestes_fossor	2	HW	2.77
BEL01Int	Endocoprids	Aphodiinae	Teuchestes_fossor	2	PL	3.75
BEL01Int	Endocoprids	Aphodiinae	Teuchestes_fossor	2	PW	4.71
BEL01Int	Endocoprids	Aphodiinae	Teuchestes_fossor	2	PH	3.14
BEL01Int	Endocoprids	Aphodiinae	Teuchestes_fossor	2	EL	5.94
BEL01Int	Endocoprids	Aphodiinae	Teuchestes_fossor	2	pTL	2.21
BEL01Int	Endocoprids	Aphodiinae	Teuchestes_fossor	2	pTW	0.94
BEL01Int	Endocoprids	Aphodiinae	Teuchestes_fossor	2	mTL	2.98
BEL01Int	Endocoprids	Aphodiinae	Teuchestes_fossor	2	Biomass	0.0266
BEL01Int	Endocoprids	Aphodiinae	Teuchestes_fossor	3	HL	2.65
BEL01Int	Endocoprids	Aphodiinae	Teuchestes_fossor	3	HW	3.54
BEL01Int	Endocoprids	Aphodiinae	Teuchestes_fossor	3	PL	4.43
BEL01Int	Endocoprids	Aphodiinae	Teuchestes_fossor	3	PW	5.45
BEL01Int	Endocoprids	Aphodiinae	Teuchestes_fossor	3	PH	3.64
BEL01Int	Endocoprids	Aphodiinae	Teuchestes_fossor	3	EL	6.6
BEL01Int	Endocoprids	Aphodiinae	Teuchestes_fossor	3	pTL	2.56
BEL01Int	Endocoprids	Aphodiinae	Teuchestes_fossor	3	pTW	0.89
BEL01Int	Endocoprids	Aphodiinae	Teuchestes_fossor	3	mTL	2.51
BEL01Int	Endocoprids	Aphodiinae	Teuchestes_fossor	3	Biomass	0.0435
BEL01Int	Endocoprids	Aphodiinae	Teuchestes_fossor	4	HL	2.46
BEL01Int	Endocoprids	Aphodiinae	Teuchestes_fossor	4	HW	3.01
BEL01Int	Endocoprids	Aphodiinae	Teuchestes_fossor	4	PL	3.56
BEL01Int	Endocoprids	Aphodiinae	Teuchestes_fossor	4	PW	4.45
BEL01Int	Endocoprids	Aphodiinae	Teuchestes_fossor	4	PH	2.88
BEL01Int	Endocoprids	Aphodiinae	Teuchestes_fossor	4	EL	6.3
BEL01Int	Endocoprids	Aphodiinae	Teuchestes_fossor	4	pTL	2.74
BEL01Int	Endocoprids	Aphodiinae	Teuchestes_fossor	4	pTW	0.89
BEL01Int	Endocoprids	Aphodiinae	Teuchestes_fossor	4	mTL	2.76
BEL01Int	Endocoprids	Aphodiinae	Teuchestes_fossor	4	Biomass	0.0215
BEL01Int	Endocoprids	Aphodiinae	Teuchestes_fossor	5	HL	1.99
BEL01Int	Endocoprids	Aphodiinae	Teuchestes_fossor	5	HW	2.9
BEL01Int	Endocoprids	Aphodiinae	Teuchestes_fossor	5	PL	3.71
BEL01Int	Endocoprids	Aphodiinae	Teuchestes_fossor	5	PW	4.28
BEL01Int	Endocoprids	Aphodiinae	Teuchestes_fossor	5	PH	2.91
BEL01Int	Endocoprids	Aphodiinae	Teuchestes_fossor	5	EL	5.86
BEL01Int	Endocoprids	Aphodiinae	Teuchestes_fossor	5	pTL	2.12
BEL01Int	Endocoprids	Aphodiinae	Teuchestes_fossor	5	pTW	0.74
BEL01Int	Endocoprids	Aphodiinae	Teuchestes_fossor	5	mTL	2.78
BEL01Int	Endocoprids	Aphodiinae	Teuchestes_fossor	5	Biomass	0.0126
BEL01Int	Endocoprids	Aphodiinae	Teuchestes_fossor	6	HL	1.67
BEL01Int	Endocoprids	Aphodiinae	Teuchestes_fossor	6	HW	2.98
BEL01Int	Endocoprids	Aphodiinae	Teuchestes_fossor	6	PL	3.55
BEL01Int	Endocoprids	Aphodiinae	Teuchestes_fossor	6	PW	4.49
BEL01Int	Endocoprids	Aphodiinae	Teuchestes_fossor	6	PH	2.42
BEL01Int	Endocoprids	Aphodiinae	Teuchestes_fossor	6	EL	6.29
BEL01Int	Endocoprids	Aphodiinae	Teuchestes_fossor	6	pTL	2.27
BEL01Int	Endocoprids	Aphodiinae	Teuchestes_fossor	6	pTW	0.84
BEL01Int	Endocoprids	Aphodiinae	Teuchestes_fossor	6	mTL	2.45
BEL01Int	Endocoprids	Aphodiinae	Teuchestes_fossor	6	Biomass	0.0186
BEL01Int	Endocoprids	Aphodiinae	Teuchestes_fossor	7	HL	2.71
BEL01Int	Endocoprids	Aphodiinae	Teuchestes_fossor	7	HW	3.76
BEL01Int	Endocoprids	Aphodiinae	Teuchestes_fossor	7	PL	4.31
BEL01Int	Endocoprids	Aphodiinae	Teuchestes_fossor	7	PW	5.71
BEL01Int	Endocoprids	Aphodiinae	Teuchestes_fossor	7	PH	2.93
BEL01Int	Endocoprids	Aphodiinae	Teuchestes_fossor	7	EL	7.65
BEL01Int	Endocoprids	Aphodiinae	Teuchestes_fossor	7	pTL	2.74
BEL01Int	Endocoprids	Aphodiinae	Teuchestes_fossor	7	pTW	0.92
BEL01Int	Endocoprids	Aphodiinae	Teuchestes_fossor	7	mTL	2.8
BEL01Int	Endocoprids	Aphodiinae	Teuchestes_fossor	7	Biomass	0.0505
BEL01Ext	Endocoprids	Aphodiinae	Teuchestes_fossor	8	HL	2.63
BEL01Ext	Endocoprids	Aphodiinae	Teuchestes_fossor	8	HW	2.93
BEL01Ext	Endocoprids	Aphodiinae	Teuchestes_fossor	8	PL	4.05
BEL01Ext	Endocoprids	Aphodiinae	Teuchestes_fossor	8	PW	5.13
BEL01Ext	Endocoprids	Aphodiinae	Teuchestes_fossor	8	PH	3.9
BEL01Ext	Endocoprids	Aphodiinae	Teuchestes_fossor	8	EL	7.53
BEL01Ext	Endocoprids	Aphodiinae	Teuchestes_fossor	8	pTL	2.63
BEL01Ext	Endocoprids	Aphodiinae	Teuchestes_fossor	8	pTW	0.79
BEL01Ext	Endocoprids	Aphodiinae	Teuchestes_fossor	8	mTL	2.81
BEL01Ext	Endocoprids	Aphodiinae	Teuchestes_fossor	8	Biomass	0.0465
BEL01Ext	Endocoprids	Aphodiinae	Teuchestes_fossor	9	HL	2.37
BEL01Ext	Endocoprids	Aphodiinae	Teuchestes_fossor	9	HW	3.18
BEL01Ext	Endocoprids	Aphodiinae	Teuchestes_fossor	9	PL	0.88
BEL01Ext	Endocoprids	Aphodiinae	Teuchestes_fossor	9	PW	4.72
BEL01Ext	Endocoprids	Aphodiinae	Teuchestes_fossor	9	PH	2.17
BEL01Ext	Endocoprids	Aphodiinae	Teuchestes_fossor	9	EL	6.32
BEL01Ext	Endocoprids	Aphodiinae	Teuchestes_fossor	9	pTL	2.43
BEL01Ext	Endocoprids	Aphodiinae	Teuchestes_fossor	9	pTW	0.86
BEL01Ext	Endocoprids	Aphodiinae	Teuchestes_fossor	9	mTL	2.89
BEL01Ext	Endocoprids	Aphodiinae	Teuchestes_fossor	9	Biomass	0.0334
BEL01Ext	Endocoprids	Aphodiinae	Teuchestes_fossor	10	HL	2.64
BEL01Ext	Endocoprids	Aphodiinae	Teuchestes_fossor	10	HW	3.37
BEL01Ext	Endocoprids	Aphodiinae	Teuchestes_fossor	10	PL	3.69
BEL01Ext	Endocoprids	Aphodiinae	Teuchestes_fossor	10	PW	5.01
BEL01Ext	Endocoprids	Aphodiinae	Teuchestes_fossor	10	PH	2.78
BEL01Ext	Endocoprids	Aphodiinae	Teuchestes_fossor	10	EL	6.48
BEL01Ext	Endocoprids	Aphodiinae	Teuchestes_fossor	10	pTL	3.08
BEL01Ext	Endocoprids	Aphodiinae	Teuchestes_fossor	10	pTW	0.98
BEL01Ext	Endocoprids	Aphodiinae	Teuchestes_fossor	10	mTL	3.22
BEL01Ext	Endocoprids	Aphodiinae	Teuchestes_fossor	10	Biomass	0.0366
BEL01Int	Paracoprids	Scarabaeinae	Onthophagus_coenobita	1	HL	2.52
BEL01Int	Paracoprids	Scarabaeinae	Onthophagus_coenobita	1	HW	2.51
BEL01Int	Paracoprids	Scarabaeinae	Onthophagus_coenobita	1	PL	3.33
BEL01Int	Paracoprids	Scarabaeinae	Onthophagus_coenobita	1	PW	3.91
BEL01Int	Paracoprids	Scarabaeinae	Onthophagus_coenobita	1	PH	2.64
BEL01Int	Paracoprids	Scarabaeinae	Onthophagus_coenobita	1	EL	3.23
BEL01Int	Paracoprids	Scarabaeinae	Onthophagus_coenobita	1	pTL	1.81
BEL01Int	Paracoprids	Scarabaeinae	Onthophagus_coenobita	1	pTW	0.64
BEL01Int	Paracoprids	Scarabaeinae	Onthophagus_coenobita	1	mTL	2.01
BEL01Int	Paracoprids	Scarabaeinae	Onthophagus_coenobita	1	Biomass	0.0114
BEL01Int	Paracoprids	Scarabaeinae	Onthophagus_coenobita	2	HL	2.1
BEL01Int	Paracoprids	Scarabaeinae	Onthophagus_coenobita	2	HW	2.52
BEL01Int	Paracoprids	Scarabaeinae	Onthophagus_coenobita	2	PL	2.96
BEL01Int	Paracoprids	Scarabaeinae	Onthophagus_coenobita	2	PW	4.12
BEL01Int	Paracoprids	Scarabaeinae	Onthophagus_coenobita	2	PH	2.32
BEL01Int	Paracoprids	Scarabaeinae	Onthophagus_coenobita	2	EL	3.67
BEL01Int	Paracoprids	Scarabaeinae	Onthophagus_coenobita	2	pTL	2.03
BEL01Int	Paracoprids	Scarabaeinae	Onthophagus_coenobita	2	pTW	0.69
BEL01Int	Paracoprids	Scarabaeinae	Onthophagus_coenobita	2	mTL	1.9
BEL01Int	Paracoprids	Scarabaeinae	Onthophagus_coenobita	2	Biomass	0.0104
BEL01Int	Paracoprids	Scarabaeinae	Onthophagus_coenobita	3	HL	2.07
BEL01Int	Paracoprids	Scarabaeinae	Onthophagus_coenobita	3	HW	2.47
BEL01Int	Paracoprids	Scarabaeinae	Onthophagus_coenobita	3	PL	3.59
BEL01Int	Paracoprids	Scarabaeinae	Onthophagus_coenobita	3	PW	4.15
BEL01Int	Paracoprids	Scarabaeinae	Onthophagus_coenobita	3	PH	3.22
BEL01Int	Paracoprids	Scarabaeinae	Onthophagus_coenobita	3	EL	3.92
BEL01Int	Paracoprids	Scarabaeinae	Onthophagus_coenobita	3	pTL	2.05
BEL01Int	Paracoprids	Scarabaeinae	Onthophagus_coenobita	3	pTW	0.86
BEL01Int	Paracoprids	Scarabaeinae	Onthophagus_coenobita	3	mTL	2.18
BEL01Int	Paracoprids	Scarabaeinae	Onthophagus_coenobita	3	Biomass	0.0109
BEL01Ext	Paracoprids	Scarabaeinae	Onthophagus_coenobita	4	HL	2.34
BEL01Ext	Paracoprids	Scarabaeinae	Onthophagus_coenobita	4	HW	2.4
BEL01Ext	Paracoprids	Scarabaeinae	Onthophagus_coenobita	4	PL	3.53
BEL01Ext	Paracoprids	Scarabaeinae	Onthophagus_coenobita	4	PW	4.95
BEL01Ext	Paracoprids	Scarabaeinae	Onthophagus_coenobita	4	PH	2.99
BEL01Ext	Paracoprids	Scarabaeinae	Onthophagus_coenobita	4	EL	4.18
BEL01Ext	Paracoprids	Scarabaeinae	Onthophagus_coenobita	4	pTL	2.43
BEL01Ext	Paracoprids	Scarabaeinae	Onthophagus_coenobita	4	pTW	1.13
BEL01Ext	Paracoprids	Scarabaeinae	Onthophagus_coenobita	4	mTL	2.17
BEL01Ext	Paracoprids	Scarabaeinae	Onthophagus_coenobita	4	Biomass	0.0247
BEL01Ext	Paracoprids	Scarabaeinae	Onthophagus_coenobita	5	HL	1.9
BEL01Ext	Paracoprids	Scarabaeinae	Onthophagus_coenobita	5	HW	2.22
BEL01Ext	Paracoprids	Scarabaeinae	Onthophagus_coenobita	5	PL	3.4
BEL01Ext	Paracoprids	Scarabaeinae	Onthophagus_coenobita	5	PW	4.41
BEL01Ext	Paracoprids	Scarabaeinae	Onthophagus_coenobita	5	PH	2.48
BEL01Ext	Paracoprids	Scarabaeinae	Onthophagus_coenobita	5	EL	3.47
BEL01Ext	Paracoprids	Scarabaeinae	Onthophagus_coenobita	5	pTL	2.81
BEL01Ext	Paracoprids	Scarabaeinae	Onthophagus_coenobita	5	pTW	0.99
BEL01Ext	Paracoprids	Scarabaeinae	Onthophagus_coenobita	5	mTL	2.09
BEL01Ext	Paracoprids	Scarabaeinae	Onthophagus_coenobita	5	Biomass	0.0121
BEL01Ext	Paracoprids	Scarabaeinae	Onthophagus_coenobita	6	HL	2.25
BEL01Ext	Paracoprids	Scarabaeinae	Onthophagus_coenobita	6	HW	2.95
BEL01Ext	Paracoprids	Scarabaeinae	Onthophagus_coenobita	6	PL	4.85
BEL01Ext	Paracoprids	Scarabaeinae	Onthophagus_coenobita	6	PW	5.12
BEL01Ext	Paracoprids	Scarabaeinae	Onthophagus_coenobita	6	PH	2.91
BEL01Ext	Paracoprids	Scarabaeinae	Onthophagus_coenobita	6	EL	4.02
BEL01Ext	Paracoprids	Scarabaeinae	Onthophagus_coenobita	6	pTL	2.62
BEL01Ext	Paracoprids	Scarabaeinae	Onthophagus_coenobita	6	pTW	1
BEL01Ext	Paracoprids	Scarabaeinae	Onthophagus_coenobita	6	mTL	2.39
BEL01Ext	Paracoprids	Scarabaeinae	Onthophagus_coenobita	6	Biomass	0.0289
BEL01Ext	Paracoprids	Scarabaeinae	Onthophagus_coenobita	7	HL	2.24
BEL01Ext	Paracoprids	Scarabaeinae	Onthophagus_coenobita	7	HW	2.32
BEL01Ext	Paracoprids	Scarabaeinae	Onthophagus_coenobita	7	PL	3.13
BEL01Ext	Paracoprids	Scarabaeinae	Onthophagus_coenobita	7	PW	4.51
BEL01Ext	Paracoprids	Scarabaeinae	Onthophagus_coenobita	7	PH	2.53
BEL01Ext	Paracoprids	Scarabaeinae	Onthophagus_coenobita	7	EL	3.95
BEL01Ext	Paracoprids	Scarabaeinae	Onthophagus_coenobita	7	pTL	2.21
BEL01Ext	Paracoprids	Scarabaeinae	Onthophagus_coenobita	7	pTW	0.75
BEL01Ext	Paracoprids	Scarabaeinae	Onthophagus_coenobita	7	mTL	2.25
BEL01Ext	Paracoprids	Scarabaeinae	Onthophagus_coenobita	7	Biomass	0.0149
BEL01Ext	Paracoprids	Scarabaeinae	Onthophagus_coenobita	8	HL	2.75
BEL01Ext	Paracoprids	Scarabaeinae	Onthophagus_coenobita	8	HW	2.62
BEL01Ext	Paracoprids	Scarabaeinae	Onthophagus_coenobita	8	PL	3.78
BEL01Ext	Paracoprids	Scarabaeinae	Onthophagus_coenobita	8	PW	4.68
BEL01Ext	Paracoprids	Scarabaeinae	Onthophagus_coenobita	8	PH	2.55
BEL01Ext	Paracoprids	Scarabaeinae	Onthophagus_coenobita	8	EL	4.15
BEL01Ext	Paracoprids	Scarabaeinae	Onthophagus_coenobita	8	pTL	2.46
BEL01Ext	Paracoprids	Scarabaeinae	Onthophagus_coenobita	8	pTW	0.9
BEL01Ext	Paracoprids	Scarabaeinae	Onthophagus_coenobita	8	mTL	2.31
BEL01Ext	Paracoprids	Scarabaeinae	Onthophagus_coenobita	8	Biomass	0.0261
BEL01Ext	Paracoprids	Scarabaeinae	Onthophagus_coenobita	9	HL	2.42
BEL01Ext	Paracoprids	Scarabaeinae	Onthophagus_coenobita	9	HW	2.55
BEL01Ext	Paracoprids	Scarabaeinae	Onthophagus_coenobita	9	PL	3.68
BEL01Ext	Paracoprids	Scarabaeinae	Onthophagus_coenobita	9	PW	4.87
BEL01Ext	Paracoprids	Scarabaeinae	Onthophagus_coenobita	9	PH	2.54
BEL01Ext	Paracoprids	Scarabaeinae	Onthophagus_coenobita	9	EL	4.32
BEL01Ext	Paracoprids	Scarabaeinae	Onthophagus_coenobita	9	pTL	2.36
BEL01Ext	Paracoprids	Scarabaeinae	Onthophagus_coenobita	9	pTW	0.69
BEL01Ext	Paracoprids	Scarabaeinae	Onthophagus_coenobita	9	mTL	2.35
[truncated: 29,891 more rows]

## Sheet: S7 - DIVERSITY
Site code	Abundance	Richness	Evenness	MPD morph	MPD behav	Fric behav	Feve behav	Fdis behav	RaoQ behav	Fric morph	Feve morph	Fdiv morph	Fdis morph	RaoQ morph
ARG01Ext	56	5	0.572437	0.546768	0.864358	3	0.333333	0.155665	0.0382015	0.0486875	0.535709	0.845184	0.0618095	0.00708704
ARG01Int	1	1	NA	NA	NA	1	NA	0	0	NA	NA	NA	0	0
AUS01Ext	2070	8	0.582879	0.200998	0.508694	4	0.333333	0.133879	0.0311996	0.0215925	0.110242	0.740574	0.0315702	0.00172453
AUS01Int	2472	9	0.405492	0.223732	0.531352	4	0.285714	0.108273	0.0245215	0.0294307	0.280611	0.829089	0.0274082	0.00157516
AUS02Ext	186	7	0.785113	0.63119	0.768979	3	0.2	0.226286	0.0556885	0.0192404	0.712368	0.911021	0.07891	0.00680795
AUS02Int	324	7	0.675558	0.587952	0.69675	3	0.0694215	0.212389	0.0485978	0.0192404	0.396914	0.824461	0.0675593	0.00539862
BEL01Ext	852	9	0.369086	0.169773	0.965351	4	0.161913	0.150596	0.0362626	0.0674042	0.489976	0.375373	0.0146337	0.00182049
BEL01Int	164	4	0.656489	0.691129	0.8979	3	0.5	0.212696	0.0486541	0.0184153	0.737968	0.785069	0.13173	0.0187693
BRA01Ext	794	10	0.643169	0.294495	0.562958	4	0.25	0.146527	0.0370801	0.102578	0.646464	0.856584	0.0674857	0.011522
BRA01Int	25	6	0.767406	0.592186	0.967593	4	0.5	0.256372	0.06688	0.100091	0.705496	0.787893	0.158768	0.0284065
BRA02Ext	60	10	0.87003	0.479497	0.781333	3	0.125	0.25341	0.0651111	0.0853189	0.804438	0.808766	0.134488	0.025741
BRA02Int	38	7	0.949801	0.512633	0.578333	3	0.2	0.202438	0.0480609	0.0853189	0.77685	0.918999	0.170976	0.0338569
BRA03Ext	520	4	0.639164	0.280322	0.202658	3	0.15	0.0497992	0.0112345	0.0378693	0.861849	0.721205	0.04288	0.00829754
BRA03Int	24	2	0.650022	1	1	2	NA	0.124226	0.0277778	NA	NA	NA	0.111708	0.0224618
CAN01Ext	46	4	0.225592	0.283405	0.992424	3	0.0652174	0.0517421	0.0123819	0.00131189	0.13107	0.259613	0.00381599	0.000127828
CAN01Int	12	5	0.843759	0.38586	0.836735	3	0.296296	0.235201	0.0569444	0.00764058	0.725863	0.423722	0.0265372	0.00124681
CHI01Ext	4464	2	0.0499491	1	1	2	NA	0.00498106	0.0011138	NA	NA	NA	0.00407932	0.000747031
CHI01Int	3341	2	0.059343	1	1	2	NA	0.006115	0.00136735	NA	NA	NA	0.00500798	0.000917092
COL01Ext	11	6	0.960058	0.438901	0.897959	4	0.5	0.268117	0.0727273	0.0759251	0.914102	0.684539	0.0902243	0.0129461
COL01Int	17	4	0.638601	0.210235	0.820896	3	0.352941	0.158128	0.0380623	0.00828271	0.67731	0.80385	0.0307708	0.00180754
COL02Ext	296	3	0.727567	0.194479	1	3	0.539877	0.185827	0.0457542	0.0133244	0.524463	0.854687	0.0527191	0.00361364
COL02Int	543	5	0.613622	0.248097	0.997676	4	0.0847814	0.231913	0.0570828	0.119171	0.654206	0.618812	0.0806959	0.0084698
COL03Ext	12	3	0.75	0.900721	0.914286	2	NA	0.198762	0.0444444	0.000444631	0.733548	0.897137	0.0753585	0.00640577
COL03Int	32	4	0.667141	0.620249	0.996491	3	0.5	0.232703	0.0554687	0.00851489	0.25684	0.531036	0.0562682	0.00340569
ECU01Ext	70	9	0.750722	0.370889	0.887255	6	0.395912	0.251241	0.0664898	0.0546191	0.721331	0.874049	0.105328	0.0174732
ECU01Int	90	6	0.480475	0.265664	0.841795	5	0.444247	0.145151	0.0352099	0.0432428	0.604628	0.814548	0.0443438	0.0062525
ECU02Ext	1128	7	0.664273	0.223631	0.741671	4	0.253895	0.205612	0.0492174	0.0936794	0.506758	0.85151	0.0566417	0.00650886
ECU02Int	568	3	0.289992	0.288748	0.184241	2	NA	0.0124201	0.00277723	0.000145395	0.186089	0.972331	0.018766	0.00118364
ENG01Ext	238	8	0.322596	0.12073	0.95582	4	0.175483	0.128762	0.0294859	0.0639384	0.370362	0.418645	0.0102831	0.000902029
ENG01Int	807	13	0.446438	0.173891	0.894409	3	0.00429492	0.209997	0.0486732	0.0932449	0.552246	0.401757	0.0245282	0.00314346
FRA01Ext	173	6	0.178053	0.279158	0.46458	3	0.0151515	0.0235846	0.00565338	0.0718989	0.468061	0.72702	0.0123417	0.00141489
FRA01Int	254	12	0.263446	0.225646	0.824899	3	0.1	0.0899039	0.0203143	0.0627321	0.629055	0.930831	0.0207079	0.00127331
GER01Ext	106	5	0.880798	0.375344	0.384093	2	NA	0.126092	0.0281951	0.00282077	0.777228	0.701126	0.0263281	0.000893839
GER01Int	178	3	0.863673	0.450532	0	1	NA	0	0	0.000273642	0.773752	0.764905	0.0291476	0.000864652
HUN01Ext	3484	32	0.660419	0.185167	0.682066	5	0.1	0.220798	0.0558407	0.0969297	0.532662	0.52805	0.0397175	0.00418107
HUN01Int	15832	30	0.484402	0.170742	0.613318	6	0.113326	0.168638	0.0393291	0.0952043	0.381586	0.789263	0.0355335	0.00305105
IND01Ext	1374	41	0.646085	0.0868455	0.742213	7	0.128205	0.242209	0.0642023	0.212743	0.525455	0.789382	0.0503737	0.00978787
IND01Int	737	12	0.528342	0.0331	0.042484	3	0.1	0.0117031	0.0026802	0.0127076	0.430912	0.538804	0.0153094	0.000419209
IRA01Ext	874	15	0.553247	0.173225	0.941647	5	0.190987	0.244514	0.0634514	0.0952013	0.580497	0.485929	0.0371375	0.00252307
IRA01Int	1094	10	0.550218	0.167206	0.948275	4	0.226709	0.212438	0.0537932	0.0335145	0.505272	0.772752	0.0313941	0.00190558
ITA01Ext	1267	10	0.6946	0.269263	0.192655	3	0.0260417	0.0640331	0.0144423	0.0100215	0.557719	0.74133	0.0241173	0.00080067
ITA01Int	920	13	0.77951	0.289383	0.210301	2	NA	0.0797196	0.0178259	0.00325155	0.269245	0.704214	0.0306358	0.00102053
MEX01Ext	314	12	0.868346	0.371194	0.822541	4	0.2	0.264995	0.0711936	0.146948	0.810557	0.720069	0.142508	0.0319261
MEX01Int	22	5	0.847627	0.454117	0.630303	3	0.333333	0.17526	0.0429752	0.0877893	0.787684	0.779874	0.154848	0.0408437
MEX02Ext	183	16	0.689874	0.280839	0.73897	7	0.331035	0.214981	0.0550151	0.146751	0.621712	0.551551	0.0798935	0.0123323
MEX02Int	156	10	0.679734	0.177762	0.872476	6	0.207869	0.250714	0.0642669	0.1475	0.350708	0.682782	0.0550103	0.00532211
MEX03Ext	112	15	0.810875	0.388732	0.834089	7	0.292206	0.261304	0.0703763	0.147981	0.768566	0.67478	0.141291	0.025786
MEX03Int	172	6	0.43135	0.198544	0.730153	5	0.533856	0.100996	0.0252434	0.0434603	0.426439	0.546736	0.0283848	0.00309588
MEX04Ext	468	14	0.723833	0.316017	0.836157	6	0.282255	0.242792	0.0649436	0.144105	0.504197	0.66134	0.100501	0.0174644
MEX04Int	469	18	0.344375	0.313953	0.744645	6	0.236842	0.108749	0.0276604	0.147996	0.57237	0.415184	0.0388939	0.00729757
MEX05Ext	66	8	0.681243	0.493434	0.663192	5	0.5	0.194158	0.0467401	0.145797	0.459786	0.825024	0.173243	0.0397686
MEX05Int	248	7	0.55316	0.478623	0.587229	3	0.2	0.139262	0.0313703	0.0971893	0.319284	0.854112	0.128384	0.0280087
MEX06Ext	202	10	0.818545	0.511734	0.788888	4	0.25	0.249027	0.0646554	0.142725	0.612922	0.826044	0.191602	0.0421588
MEX06Int	90	4	0.338904	0.393727	0.985594	3	0.101124	0.0846396	0.0202716	0.105287	0.316359	0.529168	0.0283847	0.00719173
POR01Ext	478	15	0.493107	0.0928322	0.770471	3	0.0114161	0.208667	0.0467893	0.0705221	0.502634	0.353761	0.0193383	0.000674967
POR01Int	244	17	0.681906	0.138345	0.372876	4	0.133333	0.121291	0.0277916	0.0961689	0.495622	0.563987	0.0338337	0.00213175
SAL01Ext	78	3	0.718376	0.37149	0.585799	2	NA	0.116434	0.0260355	0.0122189	0.937995	0.417303	0.0302499	0.00269268
SAL01Int	50	3	0.705841	0.450862	1	3	0.474576	0.178398	0.04392	0.00978791	0.518698	0.905062	0.0526266	0.0037622
SOU01Ext	1762	42	0.594472	0.130698	0.888384	8	0.127288	0.255491	0.0681241	0.165042	0.493354	0.556057	0.042571	0.00327963
SOU01Int	3390	31	0.447048	0.141866	0.93174	6	0.10637	0.207444	0.053011	0.154477	0.432727	0.502565	0.0333461	0.00307025
SPA01Ext	11	5	0.804346	0.501955	0.666667	3	0.333333	0.17526	0.0429752	0.0672755	0.707187	0.89613	0.0951206	0.0148771
SPA01Int	80	12	0.786614	0.233624	0.73493	4	0.181683	0.235856	0.0575312	0.0706076	0.611078	0.62627	0.0483013	0.00556864
SPA02Ext	104	16	0.751654	0.154357	0.552939	4	0.142857	0.19029	0.0455806	0.10675	0.550409	0.544288	0.0382091	0.00518007
SPA02Int	1122	20	0.46001	0.0738148	0.399207	4	0.111111	0.112376	0.0255657	0.0984579	0.52624	0.552106	0.0155836	0.0010501
TUR01Ext	408	17	0.482927	0.170303	0.65837	5	0.214286	0.180694	0.0409925	0.0771046	0.544459	0.86572	0.0261693	0.00157886
TUR01Int	385	18	0.438719	0.139564	0.224648	4	0.133333	0.0454547	0.0105457	0.0709578	0.531738	0.726052	0.0203299	0.00112499
USA01Ext	471	13	0.712098	0.149794	0.62647	3	0.0909091	0.222177	0.0498141	0.0646748	0.412492	0.708365	0.0341152	0.00147607
USA01Int	1237	12	0.659689	0.15398	0.626999	3	0.1	0.215328	0.0485489	0.0646748	0.29022	0.752025	0.0337418	0.00177069
VEN01Ext	1053	4	0.274949	0.824103	0.990964	3	0.141608	0.0802604	0.0186745	0.00823082	0.245504	0.907717	0.0269909	0.00212408
VEN01Int	2659	5	0.300252	0.740298	0.955426	3	0.15296	0.0943488	0.022429	0.00856729	0.354483	0.959865	0.0298429	0.00229561
WAL01Ext	284	7	0.54333	0.156895	0.823756	3	0.2	0.208087	0.0471707	0.00295256	0.370398	0.936359	0.0319029	0.00111736
WAL01Int	8393	9	0.364417	0.156212	0.837896	4	0.143617	0.176516	0.0396061	0.0591107	0.228156	0.661702	0.027006	0.000943588
WAL02Ext	310	8	0.546543	0.159489	0.628743	3	0.0421687	0.172412	0.0389324	0.0766716	0.371818	0.75311	0.0313935	0.00184804
WAL02Int	973	4	0.0543635	0.148135	0.750454	2	NA	0.0081967	0.00183284	0.0010062	0.00986135	0.177497	0.00124607	4.3257e-05
WAL03Ext	582	6	0.157098	0.153852	0.779458	2	NA	0.0409606	0.00915908	0.00241796	0.333861	0.486056	0.00644787	0.000217802
WAL03Int	118	5	0.741155	0.165898	0.645419	3	0.333333	0.189611	0.0429043	0.0577616	0.715427	0.507164	0.0352731	0.00221265
